# Supplementary material for: rac-(3-Hydr­oxy-2-phenyl­propionato-κO)triphenyl­tin(IV)
Source: Acta Crystallogr Sect E Struct Rep Online. 2008 Oct 15;64(Pt 11):m1403. doi: 10.1107/S160053680803242X (PMC2959787; doi:10.1107/S160053680803242X)
Supplement: Supplementary file 1 [file e-64-m1403-sup1.cif]

##############################################################################
###                                                                        ###
###        Electronic paper (Acta Crystallographica Section E)             ###
###                                                                        ###
##############################################################################
#                                                                            #
# This CIF contains the data in a paper accepted for publication in Acta     #
# Crystallographica Section E. It conforms to the requirements of Notes      #
# for Authors for Section E, and has been peer reviewed under the auspices   #
# of the IUCr Commission on Journals.                                        #
#                                                                            #
# Full details of the Crystallographic Information File format               #
# are given in the paper "The Crystallographic Information File (CIF):       #
# a New Standard Archive File for Crystallography" by S. R. Hall, F. H.      #
# Allen and I. D. Brown [Acta Cryst. (1991), A47, 655-685].                  #
#                                                                            #
# The current version of the core CIF dictionary is obtainable from          #
# ftp://ftp.iucr.org/pub/cif_core.dic. The current version number is 2.4.    #
#                                                                            #
# Software is freely available for graphical display of the structure(s) in  #
# this CIF.  For information consult the CIF home page http://www.iucr.org/  #
# cif/home.html                                                              #
#                                                                            #
# This file may be used for bona fide research purposes within the           #
# scientific community so long as proper attribution is given to the journal # 
# article from which it was obtained.                                        #
#                                                                            #
##############################################################################
                                             
data_global
_audit_creation_method     SHELXL-97
_journal_date_recd_electronic     2008-10-07
_journal_date_accepted     2008-10-08
_journal_name_full     'Acta Crystallographica, Section E'
_journal_year     2008
_journal_volume     64
_journal_issue     11
_journal_page_first     m1403
_journal_page_last     m1403
_journal_paper_category     QM
_journal_coeditor_code     HB2813
_publ_contact_author_name     'Dr Seik Weng Ng'
_publ_contact_author_address
;
Department of Chemistry
University of Malaya
50603 Kuala Lumpur
Malaysia
;
_publ_contact_author_email     seikweng@um.edu.my
_publ_contact_author_fax     '03 7967 4193'
_publ_contact_author_phone     '03 7967 6778'
_publ_section_title
;
<i>rac</i>-(3-Hydroxy-2-phenylpropionato-\k<i>O</i>)triphenyltin(IV)
;
loop_
    _publ_author_name
    _publ_author_address
    'Amini, Mostafa M.'
;
Department of Chemistry
Shahid Beheshti University
Tehran
Iran
;
    'Hajiashrafi, Taraneh'
;
School of Chemistry
College of Science
Tehran University
Tehran
Iran
;
    'Kharat, Ali Nemati'
;
School of Chemistry
College of Science
Tehran University
Tehran
Iran
;
    'Ng, Seik Weng'
;
Department of Chemistry
University of Malaya
50603 Kuala Lumpur
Malaysia
;
data_I
_audit_creation_method     SHELXL97
_chemical_name_systematic
;
<i>rac</i>-(3-Hydroxy-2-phenylpropionato-\k<i>O</i>)triphenyltin(IV)
;
_chemical_name_common     ?
_chemical_formula_moiety     'C27 H24 O3 Sn'
_chemical_formula_sum     'C27 H24 O3 Sn'
_chemical_formula_iupac     '[Sn (C6 H5)3 (C9 H9 O3)]'
_chemical_formula_weight     515.15
_chemical_melting_point     ?
_symmetry_cell_setting     triclinic
_symmetry_space_group_name_H-M     'P -1'
_symmetry_space_group_name_Hall     '-P 1'
loop_
    _symmetry_equiv_pos_as_xyz
    'x, y, z'
    '-x, -y, -z'
_cell_length_a     9.3880(2)
_cell_length_b     9.4899(2)
_cell_length_c     14.3399(2)
_cell_angle_alpha     90.0870(10)
_cell_angle_beta     103.6640(10)
_cell_angle_gamma     112.7580(10)
_cell_volume     1138.58(4)
_cell_formula_units_Z     2
_cell_measurement_reflns_used     9425
_cell_measurement_theta_min     2.3
_cell_measurement_theta_max     32.6
_cell_measurement_temperature     112(2)
_exptl_crystal_description     block
_exptl_crystal_colour     colourless
_exptl_crystal_size_max     0.39
_exptl_crystal_size_mid     0.32
_exptl_crystal_size_min     0.31
_exptl_crystal_density_diffrn     1.503
_exptl_crystal_density_meas     ?
_exptl_crystal_density_method     'not measured'
_exptl_crystal_F_000     520
_exptl_absorpt_coefficient_mu     1.148
_exptl_absorpt_correction_type     multi-scan
_exptl_absorpt_process_details     '(SADABS; Sheldrick, 1996)'
_exptl_absorpt_correction_T_min     0.663
_exptl_absorpt_correction_T_max     0.717
_diffrn_ambient_temperature     112(2)
_diffrn_radiation_type     MoK\a
_diffrn_radiation_wavelength     0.71073
_diffrn_radiation_source     'medium-focus sealed tube'
_diffrn_radiation_monochromator     graphite
_diffrn_measurement_device_type     'Bruker APEXII'
_diffrn_measurement_method     '\f and \w'
_diffrn_detector_area_resol_mean     ?
_diffrn_reflns_number     33531
_diffrn_reflns_av_R_equivalents     0.0200
_diffrn_reflns_av_sigmaI/netI     0.0135
_diffrn_reflns_theta_min     1.47
_diffrn_reflns_theta_max     30.00
_diffrn_reflns_theta_full     30.00
_diffrn_measured_fraction_theta_max     0.995
_diffrn_measured_fraction_theta_full     0.995
_diffrn_reflns_limit_h_min     -13
_diffrn_reflns_limit_h_max     13
_diffrn_reflns_limit_k_min     -13
_diffrn_reflns_limit_k_max     13
_diffrn_reflns_limit_l_min     -19
_diffrn_reflns_limit_l_max     20
_diffrn_standards_number     0
_diffrn_standards_interval_count     0
_diffrn_standards_interval_time     0
_diffrn_standards_decay_%     0
_reflns_number_total     6612
_reflns_number_gt     6339
_reflns_threshold_expression     I>2\s(I)
_refine_ls_structure_factor_coef     Fsqd
_refine_ls_matrix_type     full
_refine_ls_R_factor_all     0.0201
_refine_ls_R_factor_gt     0.0188
_refine_ls_wR_factor_gt     0.0493
_refine_ls_wR_factor_ref     0.0536
_refine_ls_goodness_of_fit_ref     1.049
_refine_ls_restrained_S_all     1.049
_refine_ls_number_reflns     6612
_refine_ls_number_parameters     281
_refine_ls_number_restraints     0
_refine_ls_hydrogen_treatment     constr
_refine_ls_weighting_scheme     calc
_refine_ls_weighting_details
       'calc w = 1/[\s^2^(Fo^2^)+(0.0304P)^2^+0.5255P] where P=(Fo^2^+2Fc^2^)/3'
_atom_sites_solution_hydrogens     geom
_atom_sites_solution_primary     direct
_atom_sites_solution_secondary     difmap
_refine_ls_shift/su_max     0.001
_refine_ls_shift/su_mean     0.001
_refine_diff_density_max     0.643
_refine_diff_density_min     -0.352
_refine_ls_extinction_method     none
_refine_ls_extinction_coef     ?
loop_
    _atom_type_symbol
    _atom_type_description
    _atom_type_scat_dispersion_real
    _atom_type_scat_dispersion_imag
    _atom_type_scat_source
    'C' 'C' 0.0033 0.0016
                         'International Tables Vol C Tables 4.2.6.8 and 6.1.1.4'
    'H' 'H' 0.0000 0.0000
                         'International Tables Vol C Tables 4.2.6.8 and 6.1.1.4'
    'O' 'O' 0.0106 0.0060
                         'International Tables Vol C Tables 4.2.6.8 and 6.1.1.4'
    'Sn' 'Sn' -0.6537 1.4246
                         'International Tables Vol C Tables 4.2.6.8 and 6.1.1.4'
_computing_data_collection     'APEX2 (Bruker, 2004)'
_computing_cell_refinement     'SAINT (Bruker, 2004)'
_computing_data_reduction     'SAINT (Bruker, 2004)'
_computing_structure_solution     'SHELXS97 (Sheldrick, 2008)'
_computing_structure_refinement     'SHELXL97 (Sheldrick, 2008)'
_computing_molecular_graphics     'X-SEED (Barbour, 2001)'
_computing_publication_material     'publCIF (Westrip, 2008)'
loop_
    _atom_site_type_symbol
    _atom_site_label
    _atom_site_fract_x
    _atom_site_fract_y
    _atom_site_fract_z
    _atom_site_U_iso_or_equiv
    _atom_site_adp_type
    _atom_site_calc_flag
    _atom_site_refinement_flags
    _atom_site_occupancy
    _atom_site_disorder_assembly
    _atom_site_disorder_group
    Sn Sn1 0.588742(10) 0.636637(10) 0.826066(6) 0.02043(3) Uani d . 1 . .
    O O1 0.74512(13) 0.76508(12) 0.74695(7) 0.0268(2) Uani d . 1 . .
    O O2 0.52531(13) 0.67054(13) 0.62949(8) 0.0303(2) Uani d . 1 . .
    O O3 0.71606(16) 0.55344(13) 0.51412(10) 0.0394(3) Uani d . 1 . .
    H H3 0.6449 0.4826 0.4734 0.059 Uiso calc R 1 . .
    C C1 0.54423(16) 0.40565(15) 0.78448(9) 0.0222(2) Uani d . 1 . .
    C C2 0.4203(2) 0.28743(18) 0.81068(12) 0.0330(3) Uani d . 1 . .
    H H2 0.3515 0.3111 0.8411 0.040 Uiso calc R 1 . .
    C C3 0.3973(3) 0.1349(2) 0.79226(15) 0.0441(4) Uani d . 1 . .
    H H3A 0.3129 0.0549 0.8102 0.053 Uiso calc R 1 . .
    C C4 0.4965(2) 0.09935(19) 0.74803(13) 0.0400(4) Uani d . 1 . .
    H H4 0.4812 -0.0048 0.7365 0.048 Uiso calc R 1 . .
    C C5 0.6186(2) 0.21545(19) 0.72034(12) 0.0334(3) Uani d . 1 . .
    H H5 0.6856 0.1908 0.6888 0.040 Uiso calc R 1 . .
    C C6 0.64278(18) 0.36822(17) 0.73878(11) 0.0274(3) Uani d . 1 . .
    H H6 0.7269 0.4476 0.7201 0.033 Uiso calc R 1 . .
    C C7 0.38486(17) 0.68487(16) 0.82227(12) 0.0275(3) Uani d . 1 . .
    C C8 0.25851(18) 0.64580(18) 0.73831(13) 0.0333(3) Uani d . 1 . .
    H H8 0.2686 0.6072 0.6802 0.040 Uiso calc R 1 . .
    C C9 0.1186(2) 0.6635(2) 0.74001(16) 0.0425(4) Uani d . 1 . .
    H H9 0.0335 0.6372 0.6831 0.051 Uiso calc R 1 . .
    C C10 0.1040(2) 0.7191(2) 0.82417(19) 0.0480(5) Uani d . 1 . .
    H H10 0.0082 0.7305 0.8252 0.058 Uiso calc R 1 . .
    C C11 0.2273(2) 0.7587(2) 0.90783(18) 0.0458(4) Uani d . 1 . .
    H H11 0.2160 0.7978 0.9655 0.055 Uiso calc R 1 . .
    C C12 0.3687(2) 0.74112(19) 0.90717(14) 0.0358(3) Uani d . 1 . .
    H H12 0.4531 0.7675 0.9644 0.043 Uiso calc R 1 . .
    C C13 0.76077(16) 0.71155(16) 0.96187(10) 0.0231(2) Uani d . 1 . .
    C C14 0.8361(2) 0.61586(19) 1.00105(11) 0.0323(3) Uani d . 1 . .
    H H14 0.8035 0.5161 0.9696 0.039 Uiso calc R 1 . .
    C C15 0.9590(2) 0.6657(2) 1.08601(13) 0.0427(4) Uani d . 1 . .
    H H15 1.0100 0.6001 1.1120 0.051 Uiso calc R 1 . .
    C C16 1.0063(2) 0.8105(2) 1.13220(12) 0.0407(4) Uani d . 1 . .
    H H16 1.0911 0.8451 1.1894 0.049 Uiso calc R 1 . .
    C C17 0.9304(2) 0.9052(2) 1.09543(12) 0.0366(3) Uani d . 1 . .
    H H17 0.9617 1.0038 1.1282 0.044 Uiso calc R 1 . .
    C C18 0.80848(19) 0.85653(17) 1.01073(11) 0.0296(3) Uani d . 1 . .
    H H18 0.7571 0.9223 0.9858 0.036 Uiso calc R 1 . .
    C C19 0.67104(17) 0.73973(16) 0.65568(10) 0.0242(2) Uani d . 1 . .
    C C20 0.77747(17) 0.80071(16) 0.58653(10) 0.0240(2) Uani d . 1 . .
    H H20 0.8833 0.7969 0.6167 0.029 Uiso calc R 1 . .
    C C21 0.7052(2) 0.69608(18) 0.49250(11) 0.0310(3) Uani d . 1 . .
    H H21A 0.5922 0.6808 0.4664 0.037 Uiso calc R 1 . .
    H H21B 0.7649 0.7415 0.4441 0.037 Uiso calc R 1 . .
    C C22 0.80597(18) 0.96785(16) 0.57297(10) 0.0248(3) Uani d . 1 . .
    C C23 0.6983(2) 1.0097(2) 0.50719(13) 0.0394(4) Uani d . 1 . .
    H H23 0.6010 0.9326 0.4703 0.047 Uiso calc R 1 . .
    C C24 0.7320(3) 1.1637(2) 0.49495(15) 0.0481(5) Uani d . 1 . .
    H H24 0.6583 1.1908 0.4490 0.058 Uiso calc R 1 . .
    C C25 0.8706(3) 1.2768(2) 0.54866(16) 0.0439(4) Uani d . 1 . .
    H H25 0.8932 1.3818 0.5399 0.053 Uiso calc R 1 . .
    C C26 0.9769(2) 1.2367(2) 0.61539(17) 0.0444(4) Uani d . 1 . .
    H H26 1.0719 1.3146 0.6538 0.053 Uiso calc R 1 . .
    C C27 0.9458(2) 1.08338(19) 0.62678(13) 0.0348(3) Uani d . 1 . .
    H H27 1.0212 1.0571 0.6719 0.042 Uiso calc R 1 . .
loop_
    _atom_site_aniso_label
    _atom_site_aniso_U_11
    _atom_site_aniso_U_22
    _atom_site_aniso_U_33
    _atom_site_aniso_U_12
    _atom_site_aniso_U_13
    _atom_site_aniso_U_23
    Sn1 0.01937(5) 0.01980(5) 0.02268(5) 0.00779(3) 0.00640(3) 0.00547(3)
    O1 0.0292(5) 0.0248(5) 0.0234(4) 0.0066(4) 0.0084(4) 0.0063(4)
    O2 0.0288(5) 0.0332(5) 0.0280(5) 0.0116(4) 0.0067(4) 0.0078(4)
    O3 0.0394(6) 0.0223(5) 0.0536(7) 0.0103(5) 0.0104(6) -0.0018(5)
    C1 0.0223(6) 0.0217(6) 0.0209(5) 0.0075(5) 0.0044(4) 0.0048(4)
    C2 0.0350(8) 0.0257(7) 0.0369(8) 0.0060(6) 0.0173(6) 0.0051(6)
    C3 0.0518(11) 0.0232(7) 0.0515(10) 0.0028(7) 0.0239(9) 0.0067(7)
    C4 0.0555(11) 0.0224(7) 0.0398(8) 0.0140(7) 0.0108(8) 0.0027(6)
    C5 0.0403(8) 0.0319(7) 0.0325(7) 0.0193(7) 0.0089(6) 0.0017(6)
    C6 0.0268(6) 0.0253(6) 0.0306(7) 0.0099(5) 0.0093(5) 0.0052(5)
    C7 0.0222(6) 0.0217(6) 0.0409(8) 0.0092(5) 0.0115(6) 0.0083(5)
    C8 0.0246(7) 0.0277(7) 0.0467(9) 0.0106(6) 0.0073(6) 0.0088(6)
    C9 0.0257(7) 0.0337(8) 0.0679(12) 0.0139(6) 0.0081(8) 0.0113(8)
    C10 0.0301(8) 0.0326(8) 0.0894(16) 0.0169(7) 0.0221(9) 0.0141(9)
    C11 0.0437(10) 0.0322(8) 0.0731(13) 0.0175(7) 0.0318(10) 0.0050(8)
    C12 0.0335(8) 0.0299(7) 0.0485(9) 0.0126(6) 0.0186(7) 0.0053(7)
    C13 0.0240(6) 0.0240(6) 0.0216(5) 0.0086(5) 0.0082(5) 0.0050(5)
    C14 0.0395(8) 0.0328(7) 0.0267(7) 0.0191(7) 0.0040(6) 0.0042(6)
    C15 0.0461(10) 0.0534(11) 0.0311(8) 0.0281(9) 0.0000(7) 0.0070(7)
    C16 0.0326(8) 0.0551(11) 0.0251(7) 0.0110(8) 0.0016(6) 0.0002(7)
    C17 0.0330(8) 0.0321(8) 0.0335(8) 0.0014(6) 0.0084(6) -0.0048(6)
    C18 0.0292(7) 0.0246(6) 0.0326(7) 0.0075(5) 0.0089(6) 0.0032(5)
    C19 0.0301(6) 0.0199(6) 0.0240(6) 0.0107(5) 0.0083(5) 0.0067(5)
    C20 0.0238(6) 0.0228(6) 0.0255(6) 0.0083(5) 0.0080(5) 0.0061(5)
    C21 0.0367(8) 0.0260(7) 0.0300(7) 0.0096(6) 0.0133(6) 0.0034(5)
    C22 0.0308(7) 0.0214(6) 0.0237(6) 0.0090(5) 0.0122(5) 0.0063(5)
    C23 0.0438(9) 0.0311(8) 0.0345(8) 0.0124(7) -0.0016(7) 0.0065(6)
    C24 0.0682(13) 0.0386(9) 0.0429(10) 0.0293(9) 0.0105(9) 0.0182(8)
    C25 0.0600(11) 0.0237(7) 0.0595(11) 0.0159(8) 0.0375(10) 0.0160(7)
    C26 0.0344(8) 0.0268(8) 0.0681(13) 0.0036(6) 0.0210(8) -0.0049(8)
    C27 0.0306(7) 0.0296(7) 0.0431(9) 0.0118(6) 0.0075(6) -0.0005(6)
loop_
    _geom_bond_atom_site_label_1
    _geom_bond_atom_site_label_2
    _geom_bond_site_symmetry_2
    _geom_bond_distance
    _geom_bond_publ_flag
    Sn1 O1 . 2.0820(10)
                      yes
    Sn1 C1 . 2.1230(10)
                      yes
    Sn1 C7 . 2.1220(10)
                      yes
    Sn1 C13 . 2.1280(10)
                       yes
    O1 C19 . 1.3016(17) ?
    O2 C19 . 1.2269(18) ?
    O3 C21 . 1.4254(19) ?
    O3 H3 . 0.8400 ?
    C1 C6 . 1.397(2) ?
    C1 C2 . 1.3970(19) ?
    C2 C3 . 1.394(2) ?
    C2 H2 . 0.9500 ?
    C3 C4 . 1.380(3) ?
    C3 H3A . 0.9500 ?
    C4 C5 . 1.387(3) ?
    C4 H4 . 0.9500 ?
    C5 C6 . 1.392(2) ?
    C5 H5 . 0.9500 ?
    C6 H6 . 0.9500 ?
    C7 C12 . 1.392(2) ?
    C7 C8 . 1.406(2) ?
    C8 C9 . 1.393(2) ?
    C8 H8 . 0.9500 ?
    C9 C10 . 1.373(3) ?
    C9 H9 . 0.9500 ?
    C10 C11 . 1.388(3) ?
    C10 H10 . 0.9500 ?
    C11 C12 . 1.402(2) ?
    C11 H11 . 0.9500 ?
    C12 H12 . 0.9500 ?
    C13 C18 . 1.399(2) ?
    C13 C14 . 1.397(2) ?
    C14 C15 . 1.397(2) ?
    C14 H14 . 0.9500 ?
    C15 C16 . 1.383(3) ?
    C15 H15 . 0.9500 ?
    C16 C17 . 1.383(3) ?
    C16 H16 . 0.9500 ?
    C17 C18 . 1.390(2) ?
    C17 H17 . 0.9500 ?
    C18 H18 . 0.9500 ?
    C19 C20 . 1.5294(19) ?
    C20 C22 . 1.5240(19) ?
    C20 C21 . 1.519(2) ?
    C20 H20 . 1.0000 ?
    C21 H21A . 0.9900 ?
    C21 H21B . 0.9900 ?
    C22 C23 . 1.389(2) ?
    C22 C27 . 1.388(2) ?
    C23 C24 . 1.392(2) ?
    C23 H23 . 0.9500 ?
    C24 C25 . 1.372(3) ?
    C24 H24 . 0.9500 ?
    C25 C26 . 1.378(3) ?
    C25 H25 . 0.9500 ?
    C26 C27 . 1.387(2) ?
    C26 H26 . 0.9500 ?
    C27 H27 . 0.9500 ?
loop_
    _geom_angle_atom_site_label_1
    _geom_angle_atom_site_label_2
    _geom_angle_atom_site_label_3
    _geom_angle_site_symmetry_1
    _geom_angle_site_symmetry_3
    _geom_angle
    _geom_angle_publ_flag
    O1 Sn1 C1 . . 104.08(5) n
    O1 Sn1 C7 . . 117.51(5) n
    O1 Sn1 C13 . . 94.95(5) n
    C1 Sn1 C7 . . 116.29(5) n
    C1 Sn1 C13 . . 109.17(5) n
    C7 Sn1 C13 . . 112.54(6) n
    C19 O1 Sn1 . . 109.50(9) ?
    C21 O3 H3 . . 109.5 ?
    C6 C1 C2 . . 118.99(13) ?
    C6 C1 Sn1 . . 122.04(10) ?
    C2 C1 Sn1 . . 118.77(11) ?
    C3 C2 C1 . . 120.14(15) ?
    C3 C2 H2 . . 119.9 ?
    C1 C2 H2 . . 119.9 ?
    C4 C3 C2 . . 120.38(16) ?
    C4 C3 H3A . . 119.8 ?
    C2 C3 H3A . . 119.8 ?
    C3 C4 C5 . . 120.09(15) ?
    C3 C4 H4 . . 120.0 ?
    C5 C4 H4 . . 120.0 ?
    C6 C5 C4 . . 119.92(15) ?
    C6 C5 H5 . . 120.0 ?
    C4 C5 H5 . . 120.0 ?
    C5 C6 C1 . . 120.48(14) ?
    C5 C6 H6 . . 119.8 ?
    C1 C6 H6 . . 119.8 ?
    C12 C7 C8 . . 119.39(15) ?
    C12 C7 Sn1 . . 119.13(12) ?
    C8 C7 Sn1 . . 121.13(12) ?
    C9 C8 C7 . . 120.32(17) ?
    C9 C8 H8 . . 119.8 ?
    C7 C8 H8 . . 119.8 ?
    C10 C9 C8 . . 119.76(18) ?
    C10 C9 H9 . . 120.1 ?
    C8 C9 H9 . . 120.1 ?
    C11 C10 C9 . . 120.90(17) ?
    C11 C10 H10 . . 119.5 ?
    C9 C10 H10 . . 119.5 ?
    C10 C11 C12 . . 119.91(19) ?
    C10 C11 H11 . . 120.0 ?
    C12 C11 H11 . . 120.0 ?
    C7 C12 C11 . . 119.71(18) ?
    C7 C12 H12 . . 120.1 ?
    C11 C12 H12 . . 120.1 ?
    C18 C13 C14 . . 118.58(14) ?
    C18 C13 Sn1 . . 122.64(11) ?
    C14 C13 Sn1 . . 118.67(11) ?
    C15 C14 C13 . . 120.55(16) ?
    C15 C14 H14 . . 119.7 ?
    C13 C14 H14 . . 119.7 ?
    C16 C15 C14 . . 119.92(17) ?
    C16 C15 H15 . . 120.0 ?
    C14 C15 H15 . . 120.0 ?
    C15 C16 C17 . . 120.18(16) ?
    C15 C16 H16 . . 119.9 ?
    C17 C16 H16 . . 119.9 ?
    C18 C17 C16 . . 120.14(16) ?
    C18 C17 H17 . . 119.9 ?
    C16 C17 H17 . . 119.9 ?
    C17 C18 C13 . . 120.60(15) ?
    C17 C18 H18 . . 119.7 ?
    C13 C18 H18 . . 119.7 ?
    O2 C19 O1 . . 120.51(13) ?
    O2 C19 C20 . . 123.92(13) ?
    O1 C19 C20 . . 115.57(12) ?
    C22 C20 C21 . . 113.37(12) ?
    C22 C20 C19 . . 110.50(11) ?
    C21 C20 C19 . . 109.60(12) ?
    C22 C20 H20 . . 107.7 ?
    C21 C20 H20 . . 107.7 ?
    C19 C20 H20 . . 107.7 ?
    O3 C21 C20 . . 106.66(13) ?
    O3 C21 H21A . . 110.4 ?
    C20 C21 H21A . . 110.4 ?
    O3 C21 H21B . . 110.4 ?
    C20 C21 H21B . . 110.4 ?
    H21A C21 H21B . . 108.6 ?
    C23 C22 C27 . . 118.32(14) ?
    C23 C22 C20 . . 122.50(14) ?
    C27 C22 C20 . . 119.17(14) ?
    C22 C23 C24 . . 120.45(17) ?
    C22 C23 H23 . . 119.8 ?
    C24 C23 H23 . . 119.8 ?
    C25 C24 C23 . . 120.65(18) ?
    C25 C24 H24 . . 119.7 ?
    C23 C24 H24 . . 119.7 ?
    C24 C25 C26 . . 119.37(16) ?
    C24 C25 H25 . . 120.3 ?
    C26 C25 H25 . . 120.3 ?
    C25 C26 C27 . . 120.40(18) ?
    C25 C26 H26 . . 119.8 ?
    C27 C26 H26 . . 119.8 ?
    C26 C27 C22 . . 120.79(17) ?
    C26 C27 H27 . . 119.6 ?
    C22 C27 H27 . . 119.6 ?
loop_
    _geom_torsion_atom_site_label_1
    _geom_torsion_atom_site_label_2
    _geom_torsion_atom_site_label_3
    _geom_torsion_atom_site_label_4
    _geom_torsion_site_symmetry_1
    _geom_torsion_site_symmetry_2
    _geom_torsion_site_symmetry_3
    _geom_torsion_site_symmetry_4
    _geom_torsion
    _geom_torsion_publ_flag
    C1 Sn1 O1 C19 . . . . 67.61(10) ?
    C7 Sn1 O1 C19 . . . . -62.58(11) ?
    C13 Sn1 O1 C19 . . . . 178.80(10) ?
    O1 Sn1 C1 C6 . . . . 17.13(12) ?
    C7 Sn1 C1 C6 . . . . 148.04(11) ?
    C13 Sn1 C1 C6 . . . . -83.32(12) ?
    O1 Sn1 C1 C2 . . . . -168.17(11) ?
    C7 Sn1 C1 C2 . . . . -37.26(13) ?
    C13 Sn1 C1 C2 . . . . 91.39(12) ?
    C6 C1 C2 C3 . . . . 0.7(2) ?
    Sn1 C1 C2 C3 . . . . -174.13(14) ?
    C1 C2 C3 C4 . . . . 0.0(3) ?
    C2 C3 C4 C5 . . . . -0.9(3) ?
    C3 C4 C5 C6 . . . . 1.1(3) ?
    C4 C5 C6 C1 . . . . -0.4(2) ?
    C2 C1 C6 C5 . . . . -0.5(2) ?
    Sn1 C1 C6 C5 . . . . 174.18(11) ?
    O1 Sn1 C7 C12 . . . . -116.37(12) ?
    C1 Sn1 C7 C12 . . . . 119.36(12) ?
    C13 Sn1 C7 C12 . . . . -7.63(14) ?
    O1 Sn1 C7 C8 . . . . 70.48(13) ?
    C1 Sn1 C7 C8 . . . . -53.78(13) ?
    C13 Sn1 C7 C8 . . . . 179.23(11) ?
    C12 C7 C8 C9 . . . . 0.1(2) ?
    Sn1 C7 C8 C9 . . . . 173.25(12) ?
    C7 C8 C9 C10 . . . . -0.1(3) ?
    C8 C9 C10 C11 . . . . 0.3(3) ?
    C9 C10 C11 C12 . . . . -0.5(3) ?
    C8 C7 C12 C11 . . . . -0.3(2) ?
    Sn1 C7 C12 C11 . . . . -173.55(13) ?
    C10 C11 C12 C7 . . . . 0.5(3) ?
    O1 Sn1 C13 C18 . . . . 76.74(12) ?
    C1 Sn1 C13 C18 . . . . -176.49(11) ?
    C7 Sn1 C13 C18 . . . . -45.80(13) ?
    O1 Sn1 C13 C14 . . . . -99.31(12) ?
    C1 Sn1 C13 C14 . . . . 7.46(13) ?
    C7 Sn1 C13 C14 . . . . 138.15(12) ?
    C18 C13 C14 C15 . . . . -1.5(2) ?
    Sn1 C13 C14 C15 . . . . 174.73(14) ?
    C13 C14 C15 C16 . . . . 0.3(3) ?
    C14 C15 C16 C17 . . . . 1.1(3) ?
    C15 C16 C17 C18 . . . . -1.4(3) ?
    C16 C17 C18 C13 . . . . 0.2(2) ?
    C14 C13 C18 C17 . . . . 1.2(2) ?
    Sn1 C13 C18 C17 . . . . -174.81(12) ?
    Sn1 O1 C19 O2 . . . . 11.24(16) ?
    Sn1 O1 C19 C20 . . . . -168.49(9) ?
    O2 C19 C20 C22 . . . . 93.95(17) ?
    O1 C19 C20 C22 . . . . -86.33(15) ?
    O2 C19 C20 C21 . . . . -31.69(19) ?
    O1 C19 C20 C21 . . . . 148.03(13) ?
    C22 C20 C21 O3 . . . . 168.43(12) ?
    C19 C20 C21 O3 . . . . -67.59(15) ?
    C21 C20 C22 C23 . . . . 39.8(2) ?
    C19 C20 C22 C23 . . . . -83.70(18) ?
    C21 C20 C22 C27 . . . . -138.98(15) ?
    C19 C20 C22 C27 . . . . 97.53(16) ?
    C27 C22 C23 C24 . . . . 1.0(3) ?
    C20 C22 C23 C24 . . . . -177.80(17) ?
    C22 C23 C24 C25 . . . . -1.1(3) ?
    C23 C24 C25 C26 . . . . -0.1(3) ?
    C24 C25 C26 C27 . . . . 1.4(3) ?
    C25 C26 C27 C22 . . . . -1.5(3) ?
    C23 C22 C27 C26 . . . . 0.3(3) ?
    C20 C22 C27 C26 . . . . 179.09(15) ?
loop_
    _geom_hbond_atom_site_label_D
    _geom_hbond_atom_site_label_H
    _geom_hbond_atom_site_label_A
    _geom_hbond_site_symmetry_A
    _geom_hbond_distance_DH
    _geom_hbond_distance_HA
    _geom_hbond_distance_DA
    _geom_hbond_angle_DHA
    _geom_hbond_publ_flag
    O3 H3 O2 2_666 0.84 1.98 2.819(2) 175 y
