# Supplementary material for: rac-(3-Hydr­oxy-2-phenyl­propionato-κO)triphenyl­tin(IV)
Source: Acta Crystallogr Sect E Struct Rep Online. 2008 Oct 15;64(Pt 11):m1403. doi: 10.1107/S160053680803242X (PMC2959787; doi:10.1107/S160053680803242X)
Supplement: Supplementary file 2 [file e-64-m1403-Isup2.hkl]

# 
# h,k,l, Fc-squared, Fo-squared, sigma(Fo-squared) and status flag 
# 
data_I
_shelx_title '  P-1' 
_shelx_refln_list_code          4 
_shelx_F_calc_maximum      149.05 
_exptl_crystal_F_000       520.00 
_reflns_d_resolution_high  0.7107 
 
loop_ 
 _symmetry_equiv_pos_as_xyz 
 'x, y, z' 
 '-x, -y, -z' 
 
_cell_length_a     9.3880 
_cell_length_b     9.4899 
_cell_length_c    14.3399 
_cell_angle_alpha  90.087 
_cell_angle_beta  103.664 
_cell_angle_gamma 112.758 
 
_shelx_F_squared_multiplier     1.000 
 
loop_ 
 _refln_index_h 
 _refln_index_k 
 _refln_index_l 
 _refln_F_squared_calc 
 _refln_F_squared_meas 
 _refln_F_squared_sigma 
 _refln_observed_status 
   2   0   0       76.37       83.87      1.45 o 
   3   0   0      817.83      760.84      7.10 o 
   4   0   0      295.76      264.15      3.21 o 
   5   0   0     3245.65     3283.08     28.67 o 
   6   0   0     3384.70     3416.44     29.39 o 
   7   0   0      790.33      818.83      8.63 o 
   8   0   0        0.30       -0.19      1.48 o 
   9   0   0      130.11      135.80      3.67 o 
  10   0   0      396.94      391.59      7.80 o 
  11   0   0      380.19      414.16      9.94 o 
 -12   1   0      435.42      484.97     14.75 o 
 -11   1   0       17.91       26.26      2.61 o 
 -10   1   0       39.88       42.08      2.56 o 
  -9   1   0      752.93      773.59      9.69 o 
  -8   1   0      794.60      767.24      8.40 o 
  -7   1   0     1875.10     1821.45     18.92 o 
  -6   1   0     1577.85     1549.14     16.04 o 
  -5   1   0       68.27       75.52      3.90 o 
  -4   1   0      477.90      469.47      4.86 o 
  -3   1   0      329.98      339.29      3.50 o 
  -2   1   0     6890.20     6900.07     59.50 o 
   1   1   0      571.43      663.65      6.03 o 
   2   1   0     1942.49     1851.98     16.16 o 
   3   1   0      822.78      720.60      6.88 o 
   4   1   0     6583.53     6673.56     56.94 o 
   5   1   0     3150.51     3187.33     29.55 o 
   6   1   0      795.58      767.46      8.97 o 
   7   1   0      257.60      265.34      4.60 o 
   8   1   0      652.49      621.57      8.19 o 
   9   1   0     1028.38     1029.39     12.39 o 
  10   1   0      419.87      425.41      7.47 o 
  11   1   0      294.27      294.36     10.04 o 
 -12   2   0       54.72       62.61      5.09 o 
 -11   2   0      104.35      115.14      4.09 o 
 -10   2   0      447.56      449.21      7.50 o 
  -9   2   0      669.38      667.18      8.62 o 
  -8   2   0     4513.27     4498.13     40.66 o 
  -7   2   0      301.07      284.18      3.89 o 
  -6   2   0      223.43      221.64      2.87 o 
  -5   2   0     3138.48     3245.48     26.34 o 
  -4   2   0     2414.31     2365.49     20.63 o 
  -3   2   0     6198.39     6278.67     53.88 o 
  -2   2   0     7222.96     7163.54     62.08 o 
  -1   2   0      387.51      390.52      3.85 o 
   0   2   0    14060.28    14823.52    120.99 o 
   1   2   0     1524.59     1601.03     14.03 o 
   2   2   0     4529.72     4467.55     38.21 o 
   3   2   0     2079.84     2018.81     17.92 o 
   4   2   0      903.02      855.14      8.39 o 
   5   2   0       51.86       59.74      2.01 o 
   6   2   0      287.99      282.09      4.65 o 
   7   2   0      346.49      346.55      5.43 o 
   8   2   0      579.81      573.47      7.91 o 
   9   2   0      867.98      880.44     12.00 o 
  10   2   0      183.31      188.79      5.57 o 
 -12   3   0      129.68      143.13      5.24 o 
 -11   3   0      245.47      234.45      7.25 o 
 -10   3   0      483.95      476.00      7.04 o 
  -9   3   0      969.59      946.58     11.17 o 
  -8   3   0      379.08      374.39      5.55 o 
  -7   3   0       93.21       83.69      2.57 o 
  -6   3   0      741.36      710.71      7.25 o 
  -5   3   0      630.56      580.92      7.54 o 
  -4   3   0     7270.66     7417.73     63.41 o 
  -3   3   0     3916.01     3953.57     35.65 o 
  -2   3   0      703.56      751.52      6.98 o 
  -1   3   0     1218.54     1254.20     11.14 o 
   0   3   0    11325.77    11650.55    100.87 o 
   1   3   0     7807.95     8127.52     76.13 o 
   2   3   0     2589.62     2487.48     21.82 o 
   3   3   0     2130.23     2287.16     20.33 o 
   4   3   0      133.96      140.32      3.79 o 
   5   3   0      856.56      829.41      9.69 o 
   6   3   0     1826.78     1809.79     27.52 o 
   7   3   0     1209.38     1209.40     13.79 o 
   8   3   0      545.01      525.39      7.63 o 
   9   3   0       71.65       78.44      3.49 o 
  10   3   0       51.39       73.04      5.60 o 
 -12   4   0      488.19      478.90      8.96 o 
 -11   4   0      347.29      346.41      6.56 o 
 -10   4   0      154.07      158.42      3.91 o 
  -9   4   0      108.68      100.59      3.17 o 
  -8   4   0      553.99      562.77      7.31 o 
  -7   4   0      600.13      560.13      7.02 o 
  -6   4   0     2463.34     2454.98     23.12 o 
  -5   4   0      747.37      668.52     10.61 o 
  -4   4   0      443.77      439.07      4.69 o 
  -3   4   0     1555.64     1628.76     14.51 o 
  -2   4   0    10142.81    10416.95    112.74 o 
  -1   4   0     4929.04     5207.96     44.51 o 
   0   4   0     3113.15     2982.79     25.90 o 
   1   4   0     2423.00     2530.37     22.26 o 
   2   4   0      365.67      445.46      6.27 o 
   3   4   0      159.53      139.75      2.86 o 
   4   4   0     2082.49     1992.32     20.53 o 
   5   4   0     2208.62     2270.43     23.36 o 
   6   4   0      854.00      818.43     10.09 o 
   7   4   0      434.18      427.46      6.60 o 
   8   4   0        8.43        6.05      2.22 o 
   9   4   0      274.90      294.03      7.94 o 
 -12   5   0      366.21      394.03      8.01 o 
 -11   5   0       45.78       52.06      2.98 o 
 -10   5   0      108.61      115.12      3.44 o 
  -9   5   0      942.22      909.61     10.84 o 
  -8   5   0     1433.18     1426.90     15.39 o 
  -7   5   0     1315.88     1355.36     14.51 o 
  -6   5   0     1098.70     1068.85     11.59 o 
  -5   5   0      439.28      472.79      4.76 o 
  -4   5   0     3122.83     3141.40     27.43 o 
  -3   5   0     6662.44     6910.37     72.82 o 
  -2   5   0     1100.13      990.62      9.37 o 
  -1   5   0     1120.60     1083.62      9.70 o 
   0   5   0      240.24      240.44      3.26 o 
   1   5   0        5.92       20.95      2.93 o 
   2   5   0     1638.00     1519.76     14.99 o 
   3   5   0     4114.07     4177.28     41.02 o 
   4   5   0     1534.34     1510.63     16.33 o 
   5   5   0      969.63      923.04     11.02 o 
   6   5   0       22.06       26.20      2.19 o 
   7   5   0        0.30        4.72      2.12 o 
   8   5   0      301.87      303.90      6.39 o 
   9   5   0      238.71      201.30      8.54 o 
 -12   6   0        7.21       14.74      2.90 o 
 -11   6   0      152.48      150.36      4.39 o 
 -10   6   0     1181.63     1132.32     13.28 o 
  -9   6   0     1329.88     1260.89     14.22 o 
  -8   6   0      740.32      715.48      9.62 o 
  -7   6   0      123.32      137.95      3.33 o 
  -6   6   0       40.58       44.62      2.05 o 
  -5   6   0      748.13      708.31      8.24 o 
  -4   6   0     3975.00     3900.91     34.80 o 
  -3   6   0     2660.41     2561.03     22.27 o 
  -2   6   0      158.07      152.07      3.36 o 
  -1   6   0       88.78      107.24      2.34 o 
   0   6   0      287.29      286.65      4.10 o 
   1   6   0     1137.27     1147.31     13.25 o 
   2   6   0      573.90      634.98      7.97 o 
   3   6   0     1319.84     1319.16     14.52 o 
   4   6   0      381.10      358.12      5.71 o 
   5   6   0       99.14       99.53      3.31 o 
   6   6   0      223.55      236.56      5.44 o 
   7   6   0      612.09      636.23      9.86 o 
   8   6   0      238.83      243.01      9.34 o 
 -12   7   0      254.50      258.40      6.56 o 
 -11   7   0      943.09      903.52     12.38 o 
 -10   7   0      329.50      339.44      5.84 o 
  -9   7   0      508.57      500.47      7.15 o 
  -8   7   0      193.15      172.05      3.79 o 
  -7   7   0        1.08        1.74      1.48 o 
  -6   7   0     1665.80     1659.45     17.48 o 
  -5   7   0     1832.10     1768.62     18.33 o 
  -4   7   0      728.44      709.75      7.57 o 
  -3   7   0      338.49      335.90      4.91 o 
  -2   7   0      327.59      302.84      4.34 o 
  -1   7   0      757.34      765.46      9.02 o 
   0   7   0     1592.84     1593.77     15.56 o 
   1   7   0      922.83      953.88     11.05 o 
   2   7   0     1020.27     1001.31     11.68 o 
   3   7   0       21.11       23.37      2.10 o 
   4   7   0      104.31      107.99      3.53 o 
   5   7   0      752.96      766.75     10.87 o 
   6   7   0      448.79      446.62      7.91 o 
   7   7   0      308.71      310.69     10.38 o 
 -12   8   0      608.41      643.13     10.94 o 
 -11   8   0      293.69      306.19      6.79 o 
 -10   8   0       27.43       25.54      2.30 o 
  -9   8   0       44.00       46.34      2.49 o 
  -8   8   0      410.17      398.25      6.11 o 
  -7   8   0      940.42      946.12     11.11 o 
  -6   8   0      258.86      265.64      4.57 o 
  -5   8   0      418.97      429.90      5.38 o 
  -4   8   0      249.35      236.01      4.24 o 
  -3   8   0      492.50      532.03      6.99 o 
  -2   8   0      810.43      815.15      9.72 o 
  -1   8   0     1413.16     1396.67     15.23 o 
   0   8   0     1290.28     1328.13     12.55 o 
   1   8   0      385.04      384.49      5.98 o 
   2   8   0       30.73       32.78      2.30 o 
   3   8   0      436.57      450.17      6.97 o 
   4   8   0      590.25      591.55      9.16 o 
   5   8   0      725.51      731.27     13.92 o 
   6   8   0      305.39      328.73     10.88 o 
 -12   9   0      176.31      168.29      5.59 o 
 -11   9   0        2.99        1.47      2.42 o 
 -10   9   0      167.12      166.72      4.69 o 
  -9   9   0     1294.85     1271.48     14.73 o 
  -8   9   0     1327.10     1363.53     15.46 o 
  -7   9   0      477.32      484.62      6.98 o 
  -6   9   0      142.13      139.46      3.56 o 
  -5   9   0        0.19       -1.41      1.58 o 
  -4   9   0      466.27      433.44      6.32 o 
  -3   9   0     2176.52     2060.00     21.57 o 
  -2   9   0      920.54      952.06     11.23 o 
  -1   9   0      294.95      305.91      5.31 o 
   0   9   0        0.22        3.69      1.71 o 
   1   9   0      182.56      186.28      4.30 o 
   2   9   0      602.06      597.50      8.49 o 
   3   9   0      653.07      653.23     10.97 o 
   4   9   0      801.96      784.87     13.12 o 
   5   9   0       83.62       88.56      6.23 o 
 -11  10   0      187.86      197.22      5.99 o 
 -10  10   0      577.27      613.96     10.41 o 
  -9  10   0      626.98      652.63      9.75 o 
  -8  10   0      360.03      362.09      6.18 o 
  -7  10   0        0.52        0.47      1.82 o 
  -6  10   0      187.22      194.59      4.38 o 
  -5  10   0      653.30      648.74      8.65 o 
  -4  10   0     1119.11     1087.36     12.00 o 
  -3  10   0      931.21      912.89     11.16 o 
  -2  10   0      573.84      519.91      7.50 o 
  -1  10   0       42.88       38.40      2.86 o 
   0  10   0      344.51      343.67      6.00 o 
   1  10   0      392.08      389.37      7.14 o 
   2  10   0      340.24      357.95      7.02 o 
   3  10   0      149.34      155.79      6.21 o 
 -10  11   0      239.89      269.29      6.72 o 
  -9  11   0       23.82       24.60      3.10 o 
  -8  11   0       19.00       23.48      3.45 o 
  -7  11   0      230.29      241.43      5.49 o 
  -6  11   0      504.22      523.77      7.80 o 
  -5  11   0      353.60      363.94      5.83 o 
  -4  11   0      465.90      445.43      6.98 o 
  -3  11   0        4.83        3.93      2.05 o 
  -2  11   0      207.65      222.24      5.32 o 
  -1  11   0      178.05      167.73      4.92 o 
   0  11   0      645.88      660.43     15.65 o 
   1  11   0      362.51      374.26      7.99 o 
   2  11   0       16.05       21.29     10.03 o 
  -9  12   0      146.59      146.40      5.33 o 
  -8  12   0      279.11      283.91      6.86 o 
  -7  12   0      440.78      438.91      8.63 o 
  -6  12   0      545.30      556.81      9.84 o 
  -5  12   0      107.86      114.57      4.21 o 
  -4  12   0        2.18        0.47      2.33 o 
  -3  12   0      358.81      368.43      7.07 o 
  -2  12   0      342.66      334.04      6.11 o 
  -1  12   0      351.09      379.92     12.63 o 
   0  12   0      160.25      166.30      8.01 o 
  -7  13   0      207.31      215.43      6.40 o 
  -6  13   0        3.52        2.77      2.78 o 
  -5  13   0      172.46      197.70      6.09 o 
  -4  13   0      491.58      478.79     13.17 o 
  -3  13   0      177.00      166.50      6.41 o 
   3 -13   1      145.69      166.93      8.17 o 
   4 -13   1      123.83      117.09      6.99 o 
   5 -13   1      141.98      123.16      6.88 o 
   6 -13   1      316.13      301.45     10.29 o 
   7 -13   1       91.05       90.28      6.27 o 
   0 -12   1       67.84       62.83      5.41 o 
   1 -12   1       16.60       19.00      3.68 o 
   2 -12   1      282.55      285.65      7.04 o 
   3 -12   1      541.19      532.30      8.78 o 
   4 -12   1      518.06      533.79      8.78 o 
   5 -12   1      229.01      226.72      6.30 o 
   6 -12   1       19.99       18.51      2.54 o 
   7 -12   1      202.76      225.01      5.77 o 
   8 -12   1      195.85      195.55      5.77 o 
   9 -12   1      177.94      184.53      8.17 o 
  -2 -11   1       76.53       71.98      5.65 o 
  -1 -11   1       46.30       72.44      7.71 o 
   0 -11   1        2.56        3.02      2.36 o 
   1 -11   1      196.54      200.76      4.32 o 
   2 -11   1      897.35      897.22     15.28 o 
   3 -11   1      587.68      574.60     10.06 o 
   4 -11   1       97.87      101.63      3.75 o 
   5 -11   1      112.62      106.33      3.62 o 
   6 -11   1      565.83      567.43      8.75 o 
   7 -11   1      408.09      387.92      7.02 o 
   8 -11   1      776.90      796.85     11.35 o 
   9 -11   1      415.96      433.22      8.45 o 
  10 -11   1       44.36       47.90      3.57 o 
  -4 -10   1      142.78      170.92      8.11 o 
  -3 -10   1       96.27       96.53      6.29 o 
  -2 -10   1        0.15        1.24      2.25 o 
  -1 -10   1      571.94      580.79      9.01 o 
   0 -10   1      491.59      490.09     10.35 o 
   1 -10   1      491.23      474.56      6.93 o 
   2 -10   1      574.92      562.61      7.89 o 
   3 -10   1       28.06       32.93      2.35 o 
   4 -10   1      577.89      576.23      7.48 o 
   5 -10   1     1155.10     1133.44     13.23 o 
   6 -10   1      961.14      954.24     11.56 o 
   7 -10   1      359.43      360.43      6.06 o 
   8 -10   1      274.23      287.35      5.94 o 
   9 -10   1       26.01       30.95      2.73 o 
  10 -10   1      178.21      182.09      5.58 o 
  11 -10   1      436.07      484.78      9.13 o 
  -5  -9   1      110.98      128.74      7.34 o 
  -4  -9   1        0.65        1.01      2.90 o 
  -3  -9   1      171.15      177.98      4.87 o 
  -2  -9   1      645.59      652.20      9.65 o 
  -1  -9   1      823.16      850.68     10.67 o 
   0  -9   1      812.67      837.36      9.53 o 
   1  -9   1       80.56       84.65      2.86 o 
   2  -9   1        6.49        8.99      1.71 o 
   3  -9   1      519.40      566.61      7.12 o 
   4  -9   1      962.61      977.55     11.39 o 
   5  -9   1      769.80      768.80      9.47 o 
   6  -9   1      977.22      983.50     11.59 o 
   7  -9   1       93.40       94.97      3.15 o 
   8  -9   1      109.38      107.38      3.48 o 
   9  -9   1      439.82      438.15      6.83 o 
  10  -9   1      463.16      497.64      8.26 o 
  11  -9   1      317.71      317.35      7.37 o 
  -6  -8   1      132.30      152.58      6.64 o 
  -5  -8   1        3.69        7.47      3.21 o 
  -4  -8   1      144.13      147.26      4.38 o 
  -3  -8   1     1356.78     1322.24     15.15 o 
  -2  -8   1     1277.00     1244.11     14.23 o 
  -1  -8   1      475.33      491.39      6.98 o 
   0  -8   1        6.46        3.17      1.45 o 
   1  -8   1      103.32      119.27      3.26 o 
   2  -8   1     1218.32     1246.06     13.73 o 
   3  -8   1     2994.12     2902.66     29.12 o 
   4  -8   1      457.35      449.90      6.24 o 
   5  -8   1      128.49      138.22      2.86 o 
   6  -8   1       33.97       36.90      1.71 o 
   7  -8   1       46.78       47.36      2.32 o 
   8  -8   1     1213.67     1157.77     13.33 o 
   9  -8   1      494.56      514.78      7.42 o 
  10  -8   1      264.72      265.42      8.91 o 
  11  -8   1       46.37       53.35      3.46 o 
  12  -8   1        0.31       -3.34      2.51 o 
  -7  -7   1        2.87        5.01      4.05 o 
  -6  -7   1       34.31       33.28      5.03 o 
  -5  -7   1      201.96      182.32      4.72 o 
  -4  -7   1      928.57      928.56     11.37 o 
  -3  -7   1     1986.05     1965.20     20.85 o 
  -2  -7   1     1684.46     1662.37     17.81 o 
  -1  -7   1        3.47        4.03      1.64 o 
   0  -7   1      476.95      509.16      6.73 o 
   1  -7   1     1570.95     1537.61     15.28 o 
   2  -7   1     1892.93     1845.42     16.96 o 
   3  -7   1      515.92      533.71      6.36 o 
   4  -7   1       87.31       96.49      2.22 o 
   5  -7   1       95.33      107.46      3.45 o 
   6  -7   1     1996.09     2040.14     19.25 o 
   7  -7   1     3891.60     3851.37     38.26 o 
   8  -7   1     1056.59     1048.69     12.09 o 
   9  -7   1      146.46      152.28      3.82 o 
  10  -7   1        1.50        5.59      1.91 o 
  11  -7   1      180.95      197.67      5.55 o 
  12  -7   1      468.48      488.46      9.13 o 
  -8  -6   1      192.81      200.90     15.44 o 
  -7  -6   1      462.57      439.90     10.66 o 
  -6  -6   1      515.22      510.59      9.88 o 
  -5  -6   1     1182.03     1172.22     13.93 o 
  -4  -6   1      912.19      847.58     10.29 o 
  -3  -6   1        9.99       12.48      1.74 o 
  -2  -6   1     1078.59     1044.22     11.07 o 
  -1  -6   1     1836.60     1911.39     17.06 o 
   0  -6   1     2384.43     2406.86     22.74 o 
   1  -6   1      595.55      572.10      6.47 o 
   2  -6   1      122.80      122.84      2.47 o 
   3  -6   1       39.29       36.37      1.30 o 
   4  -6   1       15.54       20.27      1.38 o 
   5  -6   1     2975.59     2908.59     25.18 o 
   6  -6   1     3925.23     3754.82     36.95 o 
   7  -6   1     1188.38     1161.55     14.29 o 
   8  -6   1        1.89        1.66      1.53 o 
   9  -6   1       99.99      102.35      3.29 o 
  10  -6   1      329.50      328.27      5.68 o 
  11  -6   1      894.57      855.64     12.59 o 
  12  -6   1      556.13      551.65     16.08 o 
  -9  -5   1      166.17      187.02     15.45 o 
  -8  -5   1      381.32      375.93      9.39 o 
  -7  -5   1      838.94      854.23     11.69 o 
  -6  -5   1     1343.93     1303.71     14.83 o 
  -5  -5   1      199.48      201.56      4.17 o 
  -4  -5   1      337.19      320.39      5.09 o 
  -3  -5   1     1517.84     1526.28     15.70 o 
  -2  -5   1     4030.96     4000.20     45.66 o 
  -1  -5   1     7884.00     8306.83     69.16 o 
   0  -5   1     1802.57     1816.88     17.25 o 
   1  -5   1     1493.73     1757.60     15.07 o 
   2  -5   1     1458.48     1523.25     12.88 o 
   3  -5   1     2639.01     2755.92     24.15 o 
   4  -5   1     3477.16     3533.30     30.76 o 
   5  -5   1     2177.44     2141.68     20.26 o 
   6  -5   1      687.51      680.41      8.32 o 
   7  -5   1      154.29      144.23      3.26 o 
   8  -5   1      768.98      773.04      9.35 o 
   9  -5   1     1230.62     1187.00     13.54 o 
  10  -5   1      807.27      792.43     10.12 o 
  11  -5   1      278.55      270.07      5.77 o 
  12  -5   1       70.82       70.42      3.96 o 
  -9  -4   1      575.26      560.17     12.14 o 
  -8  -4   1       67.95       75.58      3.46 o 
  -7  -4   1      207.43      216.82      4.52 o 
  -6  -4   1       22.78       29.04      2.53 o 
  -5  -4   1      657.79      605.39      7.75 o 
  -4  -4   1     1493.20     1492.10     16.92 o 
  -3  -4   1     3880.08     3845.00     40.81 o 
  -2  -4   1     2751.64     2830.28     24.90 o 
  -1  -4   1     1001.79     1056.23      8.81 o 
   0  -4   1      323.56      345.65      3.88 o 
   1  -4   1      164.29      139.90      1.86 o 
   2  -4   1     2186.31     2230.82     20.77 o 
   3  -4   1     6046.78     6199.29     52.85 o 
   4  -4   1     1888.53     1745.38     14.55 o 
   5  -4   1      358.53      389.56      4.46 o 
   6  -4   1      169.55      160.02      2.93 o 
   7  -4   1     1336.47     1294.64     13.94 o 
   8  -4   1     2651.98     2589.08     26.37 o 
   9  -4   1      563.37      563.87      9.41 o 
  10  -4   1      365.89      349.81      5.87 o 
  11  -4   1        7.45        5.24      2.19 o 
  12  -4   1      226.85      240.70      6.42 o 
 -10  -3   1      386.93      376.74     11.58 o 
  -9  -3   1      331.26      342.99      6.59 o 
  -8  -3   1      116.77      110.31      3.71 o 
  -7  -3   1      602.00      555.60      7.54 o 
  -6  -3   1     1758.66     1639.08     17.47 o 
  -5  -3   1     3061.19     3013.19     28.34 o 
  -4  -3   1     3966.63     3953.61     36.36 o 
  -3  -3   1     1502.26     1523.07     13.88 o 
  -2  -3   1      347.60      335.22      3.84 o 
  -1  -3   1     2757.22     3003.84     24.11 o 
   0  -3   1      305.52      283.10      3.11 o 
   1  -3   1      559.97      529.28      4.75 o 
   2  -3   1     5912.63     5910.84     52.73 o 
   3  -3   1       26.75       11.65      0.86 o 
   4  -3   1        1.37        1.79      0.84 o 
   5  -3   1     3292.62     3375.15     32.61 o 
   6  -3   1     2344.88     2428.04     22.84 o 
   7  -3   1     2101.09     2040.76     20.93 o 
   8  -3   1      478.89      464.45      6.44 o 
   9  -3   1       13.21       12.19      2.66 o 
  10  -3   1       87.68       95.52      3.24 o 
  11  -3   1      458.79      445.71      8.63 o 
  12  -3   1      420.58      430.16      8.55 o 
 -11  -2   1      264.57      268.80      9.82 o 
 -10  -2   1      150.15      146.80      6.24 o 
  -9  -2   1       16.70       26.32      2.40 o 
  -8  -2   1      124.68      120.00      3.43 o 
  -7  -2   1     1415.40     1440.50     15.70 o 
  -6  -2   1     3108.02     2969.89     29.78 o 
  -5  -2   1     2716.84     2736.06     25.66 o 
  -4  -2   1        3.84       14.58      1.11 o 
  -3  -2   1      549.68      596.56      5.99 o 
  -2  -2   1     1094.73     1123.60     10.16 o 
  -1  -2   1     4262.42     4488.31     37.53 o 
   0  -2   1    22215.24    23187.23    221.89 o 
   1  -2   1     5437.47     5582.27     45.23 o 
   2  -2   1     1800.53     1731.78     14.11 o 
   3  -2   1     3641.18     3778.63     32.30 o 
   4  -2   1     5484.27     5581.87     47.64 o 
   5  -2   1     2482.96     2472.99     21.78 o 
   6  -2   1     2207.87     2221.97     21.06 o 
   7  -2   1      174.34      199.02      3.74 o 
   8  -2   1      142.13      155.39      3.62 o 
   9  -2   1      831.13      823.35     10.20 o 
  10  -2   1     1435.98     1421.68     16.18 o 
  11  -2   1      570.74      578.76      9.92 o 
  12  -2   1      275.03      282.83      6.88 o 
 -11  -1   1        0.83       -1.07      2.95 o 
 -10  -1   1       41.62       41.68      2.76 o 
  -9  -1   1      563.83      573.04      8.00 o 
  -8  -1   1      840.72      823.14     10.28 o 
  -7  -1   1      909.50      913.91     10.59 o 
  -6  -1   1     1432.20     1415.90     14.10 o 
  -5  -1   1      522.93      559.58      5.67 o 
  -4  -1   1     2365.87     2482.62     24.00 o 
  -3  -1   1     8793.84     9184.04     74.29 o 
  -2  -1   1      475.98      457.52      4.17 o 
  -1  -1   1     4655.11     4812.72     39.10 o 
   0  -1   1     1156.72      856.77     20.90 o 
   1  -1   1        3.18        5.32      0.91 o 
   2  -1   1     9450.46     9745.42     83.65 o 
   3  -1   1     5908.79     5954.57     51.17 o 
   4  -1   1     3336.39     3343.61     28.92 o 
   5  -1   1      307.86      325.54      3.91 o 
   6  -1   1      406.83      345.67      5.48 o 
   7  -1   1      131.79      120.12      3.12 o 
   8  -1   1     1958.77     1916.08     23.95 o 
   9  -1   1      715.00      703.79      9.13 o 
  10  -1   1      542.67      558.19      8.04 o 
  11  -1   1      218.59      240.03      6.20 o 
 -11   0   1      164.67      167.89      6.45 o 
 -10   0   1      441.11      453.70      7.53 o 
  -9   0   1      550.96      560.34      7.74 o 
  -8   0   1      662.19      663.71      8.39 o 
  -7   0   1       37.80       43.60      3.07 o 
  -6   0   1      376.56      361.99      4.26 o 
  -5   0   1     6379.64     6505.27     52.06 o 
  -4   0   1     6978.70     7059.71     56.32 o 
  -3   0   1     1125.62     1156.96      9.65 o 
  -2   0   1     1229.85     1286.53     10.53 o 
   0   0   1      462.33       -0.11      0.08 o 
   1   0   1     3698.79     3593.44    164.58 o 
   2   0   1    15307.06    15351.37    131.66 o 
   3   0   1     3308.12     3311.30     28.47 o 
   4   0   1      215.73      180.41      2.59 o 
   5   0   1      790.20      821.84      8.12 o 
   6   0   1     1226.08     1195.37     12.92 o 
   7   0   1      337.10      332.16      5.16 o 
   8   0   1      657.24      641.54      8.31 o 
   9   0   1      260.76      267.84      5.03 o 
  10   0   1       59.51       69.57      3.23 o 
  11   0   1       14.23       17.01      2.95 o 
 -12   1   1      198.62      201.70      8.52 o 
 -11   1   1      497.97      506.25      8.30 o 
 -10   1   1      385.32      377.19      6.81 o 
  -9   1   1      172.39      178.66      4.01 o 
  -8   1   1       57.89       54.32      2.07 o 
  -7   1   1      583.25      606.55      7.06 o 
  -6   1   1     4543.43     4543.36     46.42 o 
  -5   1   1     3026.22     2812.84     24.60 o 
  -4   1   1     3291.39     3342.98     28.82 o 
  -3   1   1        1.08       12.78      3.50 o 
  -2   1   1    11387.65    11928.07     96.32 o 
   0   1   1    12045.64    12398.78    155.89 o 
   1   1   1     4605.61     4960.92     40.37 o 
   2   1   1     2071.01     2068.08     17.95 o 
   3   1   1      788.15      827.61      7.85 o 
   4   1   1      202.36      187.13      2.74 o 
   5   1   1     1763.35     1719.19     16.13 o 
   6   1   1     1891.72     1836.05     19.06 o 
   7   1   1      672.32      708.60      8.81 o 
   8   1   1        0.86        9.08      2.12 o 
   9   1   1        0.47       -0.15      1.96 o 
  10   1   1      207.12      223.29      5.98 o 
  11   1   1      527.15      553.13     10.07 o 
 -12   2   1      557.90      544.80     22.47 o 
 -11   2   1      267.66      258.51      5.61 o 
 -10   2   1        9.28       12.02      1.96 o 
  -9   2   1        4.48        6.57      2.11 o 
  -8   2   1      523.34      525.49      6.84 o 
  -7   2   1     2285.65     2245.77     19.79 o 
  -6   2   1     3133.95     3139.76     32.93 o 
  -5   2   1      552.36      575.67      5.43 o 
  -4   2   1        2.39       -0.44      0.88 o 
  -3   2   1      845.89      817.21      7.45 o 
  -2   2   1     9172.98     9509.78     81.87 o 
  -1   2   1     4096.13     4205.08     39.57 o 
   0   2   1     8196.90     8249.60     66.47 o 
   1   2   1     1200.37     1321.03     11.74 o 
   2   2   1      633.73      687.83      6.64 o 
   3   2   1      432.83      380.71      4.28 o 
   4   2   1     3481.94     3355.21     30.96 o 
   5   2   1     1086.98     1075.20     11.83 o 
   6   2   1      517.98      493.44      6.66 o 
   7   2   1       58.88       65.48      2.78 o 
   8   2   1      249.62      238.74      4.71 o 
   9   2   1      292.30      305.02      6.10 o 
  10   2   1      810.07      825.50     18.43 o 
 -12   3   1      188.73      208.35      7.26 o 
 -11   3   1       50.38       54.20      2.93 o 
 -10   3   1        3.98        5.40      2.15 o 
  -9   3   1     1308.93     1273.32     14.24 o 
  -8   3   1     1417.62     1422.26     15.30 o 
  -7   3   1     1158.49     1194.46     12.12 o 
  -6   3   1       60.36       57.28      1.81 o 
  -5   3   1        0.98        9.49      0.93 o 
  -4   3   1     2728.42     2753.06     23.90 o 
  -3   3   1     7665.28     8012.01     69.29 o 
  -2   3   1     7835.52     7984.23     68.74 o 
  -1   3   1     1498.87     1533.34     13.49 o 
   0   3   1     1106.57     1281.23     10.94 o 
   1   3   1     1399.68     1495.01     12.52 o 
   2   3   1     2784.03     2765.85     25.59 o 
   3   3   1     3161.90     3178.52     27.88 o 
   4   3   1     2392.17     2317.42     23.41 o 
   5   3   1      331.81      316.74      4.97 o 
   6   3   1      404.70      384.26      5.82 o 
   7   3   1        8.15       12.76      1.87 o 
   8   3   1      190.18      197.99      4.45 o 
   9   3   1      645.76      641.08     10.64 o 
  10   3   1      287.49      302.30      7.30 o 
 -12   4   1       61.34       56.73      3.81 o 
 -11   4   1      106.65      106.15      3.78 o 
 -10   4   1      927.84      904.63     11.00 o 
  -9   4   1     1275.65     1203.07     13.53 o 
  -8   4   1      126.77      132.12      5.46 o 
  -7   4   1      413.09      381.57      4.99 o 
  -6   4   1      271.70      231.74      3.43 o 
  -5   4   1     1391.78     1392.53     12.76 o 
  -4   4   1     9747.23    10231.98     87.52 o 
  -3   4   1     5357.49     5462.92     46.62 o 
  -2   4   1     1679.85     1674.86     14.90 o 
  -1   4   1      958.92     1036.58      9.10 o 
   0   4   1     6428.95     6925.39     73.74 o 
   1   4   1     1419.01     1312.11     11.33 o 
   2   4   1     4421.72     4363.52     41.11 o 
   3   4   1     2083.25     2122.78     21.57 o 
   4   4   1      102.97      120.74      3.14 o 
   5   4   1      818.31      787.59      9.57 o 
   6   4   1      265.42      275.10      4.96 o 
   7   4   1      714.24      684.16      9.12 o 
   8   4   1      324.01      319.80      6.35 o 
   9   4   1      137.53      141.22      9.23 o 
 -12   5   1      320.34      318.38      6.48 o 
 -11   5   1      475.73      474.41      7.80 o 
 -10   5   1      523.67      506.12      7.25 o 
  -9   5   1       79.22       70.92      2.64 o 
  -8   5   1      200.56      208.05      3.96 o 
  -7   5   1     1661.32     1558.24     16.34 o 
  -6   5   1     1622.75     1648.10     16.01 o 
  -5   5   1     1816.39     1867.10     16.91 o 
  -4   5   1     1420.39     1360.94     12.49 o 
  -3   5   1      438.95      464.92      5.00 o 
  -2   5   1     2603.89     2600.63     22.84 o 
  -1   5   1     3288.07     3469.89     30.17 o 
   0   5   1     2100.46     1951.83     15.42 o 
   1   5   1     1618.81     1543.36     14.24 o 
   2   5   1     2060.70     1967.99     20.16 o 
   3   5   1      422.44      449.54      5.42 o 
   4   5   1      533.22      511.82      6.95 o 
   5   5   1      529.22      527.87      7.36 o 
   6   5   1      563.88      550.57      7.81 o 
   7   5   1      832.84      835.49     11.63 o 
   8   5   1       16.69       12.07      2.80 o 
 -12   6   1      486.82      490.89      8.36 o 
 -11   6   1      306.77      306.98      6.08 o 
 -10   6   1       31.59       29.12      2.23 o 
  -9   6   1      537.69      509.75      7.07 o 
  -8   6   1     1507.63     1501.09     16.18 o 
  -7   6   1     1409.87     1434.00     15.34 o 
  -6   6   1     1481.53     1525.94     16.00 o 
  -5   6   1      360.12      361.14      4.72 o 
  -4   6   1      374.60      430.44      6.07 o 
  -3   6   1     3812.30     3851.99     40.56 o 
  -2   6   1     2263.50     2265.93     19.30 o 
  -1   6   1     2727.53     2778.95     24.60 o 
   0   6   1     1565.00     1500.99     13.69 o 
   1   6   1      636.21      671.48      8.16 o 
   2   6   1     1364.76     1275.68     14.02 o 
   3   6   1      468.19      480.14      6.72 o 
   4   6   1      419.33      443.72      6.60 o 
   5   6   1      260.17      258.69      4.99 o 
   6   6   1      544.07      537.48      8.55 o 
   7   6   1        0.03        1.97      2.44 o 
   8   6   1      132.09      130.03      7.39 o 
 -12   7   1      100.07      105.92      4.54 o 
 -11   7   1        4.65        3.61      2.21 o 
 -10   7   1      372.76      366.58      6.01 o 
  -9   7   1     1723.75     1684.19     18.32 o 
  -8   7   1     1278.76     1269.56     14.14 o 
  -7   7   1      207.94      220.88      4.08 o 
  -6   7   1      183.66      165.39      3.53 o 
  -5   7   1       77.84       75.35      2.53 o 
  -4   7   1     2460.82     2304.87     23.32 o 
  -3   7   1     3303.15     3179.18     31.56 o 
  -2   7   1     1171.07     1163.17     12.67 o 
  -1   7   1      519.08      478.71      6.37 o 
   0   7   1      339.81      351.15      5.36 o 
   1   7   1     1819.35     1787.75     18.92 o 
   2   7   1     1849.35     1789.47     19.16 o 
   3   7   1     1743.28     1722.32     18.70 o 
   4   7   1      400.37      395.22      6.35 o 
   5   7   1      153.04      162.05      4.25 o 
   6   7   1      134.62      152.63      5.57 o 
   7   7   1      319.36      312.97      8.58 o 
 -12   8   1      105.46      104.12      5.26 o 
 -11   8   1      453.11      476.33      8.06 o 
 -10   8   1      631.56      650.61      9.83 o 
  -9   8   1      351.81      336.52      5.64 o 
  -8   8   1       95.15       96.39      3.27 o 
  -7   8   1      184.50      186.19      3.93 o 
  -6   8   1     2119.21     2087.94     21.66 o 
  -5   8   1     1235.24     1182.00     13.11 o 
  -4   8   1     1185.25     1144.67     12.74 o 
  -3   8   1        8.64       13.52      1.65 o 
  -2   8   1      401.09      388.44      5.79 o 
  -1   8   1      360.78      353.20      5.53 o 
   0   8   1     1824.79     1807.65     17.74 o 
   1   8   1     2383.57     2345.86     27.46 o 
   2   8   1      386.77      400.38      6.35 o 
   3   8   1      213.12      221.18      4.79 o 
   4   8   1        2.88        2.55      2.14 o 
   5   8   1      279.17      302.93      7.06 o 
   6   8   1      423.04      410.47      9.82 o 
 -12   9   1      429.20      460.73     12.94 o 
 -11   9   1      469.84      486.87     12.04 o 
 -10   9   1      182.71      177.60      4.78 o 
  -9   9   1        9.12        8.12      1.98 o 
  -8   9   1      556.70      547.19      7.71 o 
  -7   9   1     1162.66     1134.88     13.30 o 
  -6   9   1      864.43      897.79     10.78 o 
  -5   9   1      401.08      417.56      6.19 o 
  -4   9   1       13.90        9.47      1.72 o 
  -3   9   1       79.70       75.01      2.74 o 
  -2   9   1      674.44      622.55      8.18 o 
  -1   9   1     1383.41     1369.59     14.02 o 
   0   9   1     1850.36     1822.86     18.21 o 
   1   9   1      391.43      408.24      6.57 o 
   2   9   1        2.55        2.56      2.01 o 
   3   9   1       47.39       60.25      3.23 o 
   4   9   1      159.53      169.86      5.56 o 
   5   9   1      287.35      292.38     10.14 o 
 -11  10   1        0.42       -2.26      2.54 o 
 -10  10   1       26.19       25.18      2.98 o 
  -9  10   1      440.42      435.67      7.48 o 
  -8  10   1      756.68      793.64     10.28 o 
  -7  10   1      902.81      913.27     11.28 o 
  -6  10   1      188.52      204.73      4.39 o 
  -5  10   1        3.32        2.02      1.81 o 
  -4  10   1      329.65      319.36      5.51 o 
  -3  10   1      524.17      532.43      7.58 o 
  -2  10   1      947.75      936.23     11.48 o 
  -1  10   1      690.89      700.63      9.36 o 
   0  10   1       60.03       62.99      3.21 o 
   1  10   1       82.34       80.02      3.52 o 
   2  10   1      122.82      134.42      5.05 o 
   3  10   1      472.81      482.01      9.33 o 
 -11  11   1      135.72      142.05     13.12 o 
 -10  11   1      409.50      442.44      8.68 o 
  -9  11   1      390.56      368.79      7.73 o 
  -8  11   1      525.73      572.99      9.07 o 
  -7  11   1       72.92       88.76      3.54 o 
  -6  11   1       18.64       17.28      2.61 o 
  -5  11   1       94.20       90.04      3.11 o 
  -4  11   1      632.25      684.94      9.47 o 
  -3  11   1      698.64      706.33      9.53 o 
  -2  11   1      234.47      232.85      4.64 o 
  -1  11   1        3.50        9.37      2.22 o 
   0  11   1      187.65      194.80      5.68 o 
   1  11   1      519.59      554.00     10.04 o 
   2  11   1      681.11      690.61     13.33 o 
  -9  12   1       45.74       51.78      3.57 o 
  -8  12   1       12.03       11.62      2.92 o 
  -7  12   1      205.60      205.02      6.77 o 
  -6  12   1      173.90      193.93      5.70 o 
  -5  12   1      259.66      265.12     12.20 o 
  -4  12   1      378.46      386.23     10.90 o 
  -3  12   1       16.49       14.31      2.48 o 
  -2  12   1       60.77       64.63      3.52 o 
  -1  12   1      118.69      121.88      5.78 o 
   0  12   1      377.41      411.04      8.69 o 
  -7  13   1      216.66      234.28      6.60 o 
  -6  13   1      392.74      395.16      8.34 o 
  -5  13   1      224.58      229.25      6.39 o 
  -4  13   1      145.29      167.89      5.78 o 
  -3  13   1      394.45      428.24      7.92 o 
   3 -13   2      487.42      537.62     12.19 o 
   4 -13   2       14.11       13.27      3.62 o 
   5 -13   2       49.35       54.84      5.39 o 
   6 -13   2      259.82      271.98      9.65 o 
   7 -13   2      200.87      189.00      8.33 o 
   0 -12   2      220.16      240.87      7.91 o 
   1 -12   2      372.75      397.10     10.01 o 
   2 -12   2      152.54      179.97      7.00 o 
   3 -12   2        7.94       14.19      3.36 o 
   4 -12   2      208.40      213.33      7.05 o 
   5 -12   2      824.70      838.42     14.31 o 
   6 -12   2      457.25      453.65     11.50 o 
   7 -12   2      163.71      170.93      6.47 o 
   8 -12   2        8.69       17.45      5.10 o 
   9 -12   2       14.27       22.00      5.84 o 
  -2 -11   2      463.05      497.60     11.55 o 
  -1 -11   2      174.77      174.60      6.65 o 
   0 -11   2      149.97      155.28      6.05 o 
   1 -11   2       17.43       20.86      2.80 o 
   2 -11   2      151.11      145.76      4.29 o 
   3 -11   2      466.85      471.49      7.75 o 
   4 -11   2      772.16      766.82     10.74 o 
   5 -11   2      923.94      935.56     12.43 o 
   6 -11   2       56.86       55.69      4.62 o 
   7 -11   2       81.46       90.85      3.61 o 
   8 -11   2      222.68      232.09      5.60 o 
   9 -11   2      350.14      362.75      9.30 o 
  10 -11   2      475.56      499.31     13.32 o 
  -4 -10   2      379.07      376.96     13.58 o 
  -3 -10   2      357.44      369.65     11.98 o 
  -2 -10   2       91.59       91.92      5.34 o 
  -1 -10   2       17.70       23.18      2.82 o 
   0 -10   2       97.87      110.22      3.50 o 
   1 -10   2      490.90      498.72      7.18 o 
   2 -10   2     1270.51     1281.62     20.68 o 
   3 -10   2     2200.85     2088.89     23.67 o 
   4 -10   2      511.58      500.56      7.23 o 
   5 -10   2       15.81       11.90      2.11 o 
   6 -10   2       98.16      107.50      3.75 o 
   7 -10   2      538.90      537.97      8.28 o 
   8 -10   2     1001.12     1008.15     13.84 o 
   9 -10   2      480.28      505.27      8.34 o 
  10 -10   2       67.25       75.07      5.60 o 
  11 -10   2        6.14        4.00      4.17 o 
  -5  -9   2      328.83      349.04      9.56 o 
  -4  -9   2      233.66      246.22      7.58 o 
  -3  -9   2      417.43      421.65     21.68 o 
  -2  -9   2        0.02        7.10      2.11 o 
  -1  -9   2      160.15      166.12      4.37 o 
   0  -9   2      596.38      614.02      7.56 o 
   1  -9   2     1516.38     1440.16     15.88 o 
   2  -9   2     1745.00     1721.23     20.06 o 
   3  -9   2       76.19       84.70      2.66 o 
   4  -9   2       20.10       22.02      1.91 o 
   5  -9   2      738.36      731.52      8.31 o 
   6  -9   2      674.50      705.85      8.98 o 
   7  -9   2     1529.96     1518.86     16.77 o 
   8  -9   2      657.87      659.01      8.78 o 
   9  -9   2      260.17      269.06      5.62 o 
  10  -9   2       41.81       52.19      3.14 o 
  11  -9   2      237.36      251.96      9.04 o 
  -6  -8   2      413.88      419.43     10.43 o 
  -5  -8   2      416.62      438.20     10.34 o 
  -4  -8   2       25.20       33.79      4.75 o 
  -3  -8   2       39.44       43.31      2.71 o 
  -2  -8   2      507.65      523.37      7.38 o 
  -1  -8   2     1977.29     1962.74     20.73 o 
   0  -8   2     1818.60     1738.14     17.01 o 
   1  -8   2     1030.65     1082.82     14.80 o 
   2  -8   2       81.99       80.76      2.60 o 
   3  -8   2     1473.86     1408.80     20.28 o 
   4  -8   2      455.34      444.04      6.18 o 
   5  -8   2     1923.68     1947.93     17.34 o 
   6  -8   2     1452.03     1408.15     14.11 o 
   7  -8   2       81.37       79.03      2.78 o 
   8  -8   2       70.44       57.15      2.56 o 
   9  -8   2      306.35      313.15      5.54 o 
  10  -8   2      368.92      361.64      6.62 o 
  11  -8   2      323.18      327.98      7.23 o 
  12  -8   2      153.81      175.91      7.85 o 
  -7  -7   2      661.52      680.56     14.07 o 
  -6  -7   2      144.02      138.10      5.89 o 
  -5  -7   2       12.81       15.76      2.24 o 
  -4  -7   2      242.11      239.79      6.19 o 
  -3  -7   2      613.57      632.41      8.29 o 
  -2  -7   2      680.07      672.53      8.47 o 
  -1  -7   2     2425.32     2485.44     22.07 o 
   0  -7   2      416.63      416.95      5.38 o 
   1  -7   2      269.60      288.06      4.32 o 
   2  -7   2     4092.27     4023.16     44.01 o 
   3  -7   2     3305.21     3311.73     35.37 o 
   4  -7   2     2076.11     2082.94     22.16 o 
   5  -7   2       67.42       71.70      1.91 o 
   6  -7   2      197.04      176.73      3.64 o 
   7  -7   2      457.80      453.04      6.37 o 
   8  -7   2     1283.41     1269.39     14.24 o 
   9  -7   2     1567.69     1488.67     16.56 o 
  10  -7   2      614.02      616.46      9.16 o 
  11  -7   2       15.04       14.70      2.48 o 
  12  -7   2        9.21       11.69      4.17 o 
  -8  -6   2      105.81      133.28      6.17 o 
  -7  -6   2       18.68       20.08      3.28 o 
  -6  -6   2       51.98       53.09      2.86 o 
  -5  -6   2      726.60      720.81      9.28 o 
  -4  -6   2      132.52      136.18      3.48 o 
  -3  -6   2      985.34      968.52     11.15 o 
  -2  -6   2      248.54      253.70      4.12 o 
  -1  -6   2       16.34       10.00      1.34 o 
   0  -6   2      773.62      720.95      8.35 o 
   1  -6   2     5488.34     5483.86     47.15 o 
   2  -6   2     2364.16     2337.32     23.91 o 
   3  -6   2      460.93      467.75      5.03 o 
   4  -6   2       55.46       55.39      1.54 o 
   5  -6   2       28.93       23.45      1.21 o 
   6  -6   2      594.21      592.11      6.94 o 
   7  -6   2     2125.88     2077.25     21.46 o 
   8  -6   2     2244.85     2186.27     22.75 o 
   9  -6   2      553.74      566.22      7.70 o 
  10  -6   2      106.37      104.37      3.72 o 
  11  -6   2       61.54       73.53      3.46 o 
  12  -6   2      286.49      303.79      7.18 o 
  -9  -5   2      134.92      143.55      7.04 o 
  -8  -5   2       22.18       27.62      3.64 o 
  -7  -5   2      262.28      261.64      5.45 o 
  -6  -5   2      920.07      929.99     11.23 o 
  -5  -5   2     1219.96     1209.40     13.59 o 
  -4  -5   2     1415.60     1360.37     14.75 o 
  -3  -5   2        1.44        6.58      1.37 o 
  -2  -5   2       13.24       18.68      1.45 o 
  -1  -5   2     3772.46     3885.64     35.58 o 
   0  -5   2     1479.62     1400.29     12.84 o 
   1  -5   2     2839.08     2913.06     23.87 o 
   2  -5   2      526.84      529.94      5.08 o 
   3  -5   2     1054.20     1210.81     12.90 o 
   4  -5   2      607.31      606.47      6.57 o 
   5  -5   2     1906.41     1962.65     21.30 o 
   6  -5   2     2731.59     2694.17     27.54 o 
   7  -5   2     1665.97     1609.67     16.97 o 
   8  -5   2      481.34      490.16      6.73 o 
   9  -5   2       28.03       25.30      2.08 o 
  10  -5   2      126.38      133.17      3.84 o 
  11  -5   2      458.33      450.83      7.82 o 
  12  -5   2      498.59      499.31      9.43 o 
  -9  -4   2       63.99       73.02      5.54 o 
  -8  -4   2      139.39      139.26      5.49 o 
  -7  -4   2     1360.95     1377.70     16.59 o 
  -6  -4   2     1404.35     1354.66     14.93 o 
  -5  -4   2      543.05      537.38     11.14 o 
  -4  -4   2       33.39       34.35      2.08 o 
  -3  -4   2      201.74      209.70      3.34 o 
  -2  -4   2     2292.47     2278.95     21.32 o 
  -1  -4   2     8645.07     9200.65     78.42 o 
   0  -4   2     6141.23     6502.38     55.33 o 
   1  -4   2        2.80        9.23      0.83 o 
   2  -4   2      251.60      275.98      2.98 o 
   3  -4   2     2532.68     2557.05     20.83 o 
   4  -4   2     3284.99     3332.06     27.03 o 
   5  -4   2     2702.31     2649.30     32.41 o 
   6  -4   2     1101.98     1088.00     11.13 o 
   7  -4   2       23.90       27.92      1.90 o 
   8  -4   2      533.61      552.94      7.28 o 
   9  -4   2      319.96      301.56      5.16 o 
  10  -4   2     1162.18     1153.25     13.59 o 
  11  -4   2      374.35      370.36      6.88 o 
  12  -4   2       73.37       78.19      4.36 o 
 -10  -3   2      292.57      302.28      7.31 o 
  -9  -3   2      801.94      782.11     14.75 o 
  -8  -3   2      489.31      472.65      7.49 o 
  -7  -3   2      866.53      833.60     10.12 o 
  -6  -3   2      529.98      536.79      7.05 o 
  -5  -3   2       72.98       85.07      2.56 o 
  -4  -3   2     1162.77     1107.12     11.16 o 
  -3  -3   2     3522.18     3550.95     30.82 o 
  -2  -3   2     3172.61     3158.58     27.30 o 
   0  -3   2     1950.50     2170.49     16.98 o 
   1  -3   2       60.85       46.46      1.02 o 
   2  -3   2     5659.26     5934.44     47.61 o 
   3  -3   2     2837.44     2825.94     22.88 o 
   4  -3   2     2687.16     2659.76     23.23 o 
   5  -3   2      393.65      400.68      4.50 o 
   6  -3   2       24.36       35.05      1.65 o 
   7  -3   2     2055.64     1968.57     20.33 o 
   8  -3   2     2087.04     2093.51     21.77 o 
   9  -3   2     1191.27     1152.47     13.25 o 
  10  -3   2      617.87      621.86      9.75 o 
  11  -3   2        7.86        6.77      3.24 o 
  12  -3   2      184.70      192.22      5.94 o 
 -11  -2   2      381.17      402.45     12.61 o 
 -10  -2   2      567.70      580.43     10.38 o 
  -9  -2   2      972.68      962.83     12.63 o 
  -8  -2   2      346.57      334.34      5.50 o 
  -7  -2   2       12.51       16.64      1.73 o 
  -6  -2   2      312.19      322.74      4.61 o 
  -5  -2   2     2978.83     2956.33     27.55 o 
  -4  -2   2     4751.14     4742.77     43.08 o 
  -3  -2   2      901.30      816.40      7.73 o 
  -2  -2   2       19.95       31.50      0.97 o 
  -1  -2   2     5587.04     5897.18     51.06 o 
   0  -2   2     1384.99     1461.69     11.95 o 
   1  -2   2      261.16      323.75      2.83 o 
   2  -2   2      914.42      896.45      7.54 o 
   3  -2   2     2297.97     2230.76     19.40 o 
   4  -2   2       79.90       72.21      1.68 o 
   5  -2   2     1791.97     1853.71     16.67 o 
   6  -2   2     2702.78     2682.02     32.15 o 
   7  -2   2      960.86      950.75     10.81 o 
   8  -2   2      875.03      839.52     10.07 o 
   9  -2   2     1023.86     1024.90     12.13 o 
  10  -2   2       20.40       26.95      2.44 o 
  11  -2   2      150.04      150.72      5.04 o 
  12  -2   2      357.35      343.72      7.67 o 
 -11  -1   2      361.29      364.91      9.53 o 
 -10  -1   2      370.33      364.72      8.99 o 
  -9  -1   2        2.42        3.51      1.65 o 
  -8  -1   2       17.49       17.42      1.82 o 
  -7  -1   2      612.66      601.95     10.23 o 
  -6  -1   2     4529.81     4577.92     55.11 o 
  -5  -1   2     3466.75     3442.86     36.14 o 
  -4  -1   2     3155.90     3142.44     25.50 o 
  -3  -1   2        3.56        4.93      0.80 o 
  -2  -1   2       56.83       73.49      1.18 o 
  -1  -1   2    11745.31    11901.24    100.63 o 
   0  -1   2     9557.61     9876.36     89.51 o 
   1  -1   2       74.43       78.88      1.44 o 
   2  -1   2      797.51      762.00      6.93 o 
   3  -1   2      591.66      664.17      6.28 o 
   4  -1   2     3913.97     4117.69     35.50 o 
   5  -1   2     4244.58     4201.01     36.36 o 
   6  -1   2     2273.06     2225.50     21.21 o 
   7  -1   2      628.70      645.50      8.02 o 
   8  -1   2       18.69       27.40      2.08 o 
   9  -1   2      167.34      169.37      6.09 o 
  10  -1   2      303.21      301.75      6.00 o 
  11  -1   2      264.89      272.41      6.65 o 
 -12   0   2      247.50      247.48      9.51 o 
 -11   0   2       18.74       17.64      3.31 o 
 -10   0   2       46.61       52.02      2.82 o 
  -9   0   2      539.11      545.11      6.83 o 
  -8   0   2      664.55      631.26      7.29 o 
  -7   0   2     1992.26     1993.23     18.77 o 
  -6   0   2     1077.10     1042.91      9.78 o 
  -5   0   2      486.10      497.90      4.86 o 
  -4   0   2       58.05       63.32      1.94 o 
  -3   0   2      257.99      229.09      2.25 o 
  -2   0   2    22144.33    22640.32    220.96 o 
  -1   0   2     3881.29     3893.96     32.78 o 
   0   0   2     2224.21     1738.83     70.31 o 
   1   0   2    15542.99    16789.95    134.61 o 
   2   0   2      339.41      403.11      3.98 o 
   3   0   2     1474.29     1379.89     12.35 o 
   4   0   2     7108.88     7557.78     67.80 o 
   5   0   2     1548.24     1552.08     15.07 o 
   6   0   2     1530.85     1503.83     15.85 o 
   7   0   2      154.39      154.31      5.21 o 
   8   0   2     1434.21     1431.77     21.55 o 
   9   0   2      629.94      634.28      8.63 o 
  10   0   2      426.57      418.30      7.38 o 
  11   0   2      224.88      243.13      7.27 o 
 -12   1   2       32.70       33.02      3.92 o 
 -11   1   2      285.10      282.73      8.04 o 
 -10   1   2      744.97      726.01     10.18 o 
  -9   1   2     2174.15     2172.25     20.79 o 
  -8   1   2     2334.23     2384.95     20.75 o 
  -7   1   2      478.00      482.39      5.00 o 
  -6   1   2        3.58       13.59      1.84 o 
  -5   1   2     2275.26     2425.51     19.89 o 
  -4   1   2     6642.60     6857.95     54.91 o 
  -3   1   2     6573.70     6682.25     54.20 o 
  -2   1   2     4359.30     4622.98     39.33 o 
   0   1   2        0.85        3.47      0.84 o 
   1   1   2     1352.21     1243.38     10.22 o 
   2   1   2     4518.65     4661.19     37.30 o 
   3   1   2     3157.46     3293.97     28.53 o 
   4   1   2      704.18      603.97      6.23 o 
   5   1   2      161.56      186.90      3.71 o 
   6   1   2      621.00      582.47      7.40 o 
   7   1   2     1009.16     1003.21     11.62 o 
   8   1   2      636.61      642.32      9.50 o 
   9   1   2      362.64      366.58      6.24 o 
  10   1   2      126.53      138.37      5.02 o 
 -12   2   2      197.27      202.30     10.49 o 
 -11   2   2      259.70      264.35      6.31 o 
 -10   2   2     1951.38     1964.46     23.41 o 
  -9   2   2      902.94      885.65      9.58 o 
  -8   2   2       11.12       16.34      1.77 o 
  -7   2   2      545.25      569.47      5.99 o 
  -6   2   2     1519.66     1485.55     13.25 o 
  -5   2   2     3496.74     3509.96     31.63 o 
  -4   2   2    12252.31    12538.92    101.08 o 
  -3   2   2     8547.85     9138.89     73.65 o 
  -2   2   2     1169.92     1261.59     11.07 o 
  -1   2   2     3199.98     3311.17     26.72 o 
   0   2   2     9562.08     9647.97     78.16 o 
   1   2   2     3409.41     3513.55     28.30 o 
   2   2   2      954.98      917.92      7.96 o 
   3   2   2      592.17      620.15      6.63 o 
   4   2   2      236.37      262.73      3.77 o 
   5   2   2     1791.42     1751.65     18.18 o 
   6   2   2     3074.93     3011.32     30.28 o 
   7   2   2     1029.58     1016.15     11.93 o 
   8   2   2      115.14      111.75      3.50 o 
   9   2   2       27.56       28.76      2.70 o 
  10   2   2       79.92       85.94      4.17 o 
 -12   3   2      444.83      444.36     12.91 o 
 -11   3   2      226.48      252.07      5.40 o 
 -10   3   2      121.54      114.71      3.06 o 
  -9   3   2       32.23       42.96      2.16 o 
  -8   3   2      914.67      915.34     10.51 o 
  -7   3   2     2377.15     2271.68     29.61 o 
  -6   3   2     2532.47     2419.09     21.22 o 
  -5   3   2      969.95      929.46     11.04 o 
  -4   3   2      129.80      143.18      2.14 o 
  -3   3   2      109.27      125.63      1.83 o 
  -2   3   2     2128.70     2173.03     18.87 o 
  -1   3   2    13259.88    13580.18    105.17 o 
   0   3   2     2850.04     2849.00     23.15 o 
   1   3   2      472.60      486.79      4.73 o 
   2   3   2       48.83       48.40      1.78 o 
   3   3   2       83.60      101.39      2.21 o 
   4   3   2     1907.35     1845.99     17.95 o 
   5   3   2     2044.53     2038.23     21.12 o 
   6   3   2     1061.20     1020.12     11.83 o 
   7   3   2      145.89      161.12      4.02 o 
   8   3   2       11.23       12.76      2.11 o 
   9   3   2      103.46      126.37      5.65 o 
 -13   4   2      364.52      388.87     12.09 o 
 -12   4   2       99.52      118.40      5.81 o 
 -11   4   2       64.70       50.64      2.42 o 
 -10   4   2      307.90      307.44      5.28 o 
  -9   4   2     1089.26     1054.65     12.07 o 
  -8   4   2     1664.65     1691.80     17.75 o 
  -7   4   2      922.28      886.00     10.05 o 
  -6   4   2      287.88      276.29      3.78 o 
  -5   4   2        6.67        3.03      0.88 o 
  -4   4   2     2604.71     2751.46     23.96 o 
  -3   4   2     4908.43     5133.37     43.84 o 
  -2   4   2     8203.79     8457.40     72.42 o 
  -1   4   2     8712.58     9171.80     74.08 o 
   0   4   2      926.11      974.23      9.81 o 
   1   4   2        0.59        3.54      0.89 o 
   2   4   2     1705.11     1762.91     14.97 o 
   3   4   2     2174.70     2149.44     20.62 o 
   4   4   2     2068.34     1956.57     20.30 o 
   5   4   2      133.33      139.77      3.51 o 
   6   4   2        5.42       10.75      1.88 o 
   7   4   2       62.34       79.90      3.07 o 
   8   4   2      322.11      318.99      6.96 o 
   9   4   2      409.07      450.09      8.89 o 
 -13   5   2       30.43       28.34      4.94 o 
 -12   5   2       22.26       27.70      5.40 o 
 -11   5   2      261.96      266.47      5.54 o 
 -10   5   2      990.96      957.97     11.51 o 
  -9   5   2     1719.21     1668.17     17.81 o 
  -8   5   2      506.32      476.47      6.45 o 
  -7   5   2        7.62       12.14      1.45 o 
  -6   5   2      314.84      281.22      3.95 o 
  -5   5   2     2325.66     2314.49     21.70 o 
  -4   5   2     4143.59     4132.33     35.73 o 
  -3   5   2     5114.99     5258.82     46.52 o 
  -2   5   2     3129.90     3356.67     35.68 o 
  -1   5   2      295.99      340.01      4.03 o 
   0   5   2      121.49      124.42      2.08 o 
   1   5   2     2142.31     2142.37     22.84 o 
   2   5   2     2350.82     2329.24     21.64 o 
   3   5   2     3119.34     2973.96     29.86 o 
   4   5   2        5.81       11.84      1.73 o 
   5   5   2        0.13        0.53      1.71 o 
   6   5   2      167.73      177.11      4.23 o 
   7   5   2      506.46      503.66      8.28 o 
   8   5   2      645.85      680.20     11.32 o 
 -13   6   2       55.43       58.63      5.79 o 
 -12   6   2      325.72      308.74      8.55 o 
 -11   6   2      491.86      476.42      8.27 o 
 -10   6   2      380.16      379.78      6.06 o 
  -9   6   2      505.79      477.02      6.77 o 
  -8   6   2        0.03        0.99      1.42 o 
  -7   6   2      884.43      864.31     10.00 o 
  -6   6   2     3663.11     3614.18     33.52 o 
  -5   6   2     4541.50     4503.77     42.85 o 
  -4   6   2     3464.25     3388.34     31.91 o 
  -3   6   2        0.41        3.97      1.13 o 
  -2   6   2      573.18      598.82      6.69 o 
  -1   6   2     2091.42     2087.24     19.91 o 
   0   6   2     1465.54     1579.61     14.38 o 
   1   6   2     1499.45     1459.93     15.56 o 
   2   6   2     1025.20      983.29     11.33 o 
   3   6   2      237.72      224.11      4.33 o 
   4   6   2      529.56      505.46      7.26 o 
   5   6   2      408.39      414.47      6.58 o 
   6   6   2      410.28      400.28      7.21 o 
   7   6   2      365.06      368.43      7.76 o 
 -12   7   2      162.70      170.07      6.66 o 
 -11   7   2      114.35      116.75      3.99 o 
 -10   7   2       42.44       42.18      2.61 o 
  -9   7   2      176.33      168.53      5.24 o 
  -8   7   2      310.82      312.70      5.30 o 
  -7   7   2     1332.06     1327.47     14.44 o 
  -6   7   2      727.18      734.68      8.81 o 
  -5   7   2     1226.63     1234.09     13.73 o 
  -4   7   2      659.87      669.83      7.56 o 
  -3   7   2     1177.27     1167.20     12.68 o 
  -2   7   2      859.89      844.59      9.14 o 
  -1   7   2      874.76      872.15      9.20 o 
   0   7   2     3679.47     3569.67     35.51 o 
   1   7   2      287.23      295.11      4.32 o 
   2   7   2      525.52      506.75      7.15 o 
   3   7   2      878.20      894.41     10.98 o 
   4   7   2      407.14      409.17      6.63 o 
   5   7   2      286.04      289.93      6.03 o 
   6   7   2      210.76      225.45      8.54 o 
 -12   8   2      135.40      130.72      6.03 o 
 -11   8   2        9.83       12.55      2.54 o 
 -10   8   2      235.65      226.60      5.13 o 
  -9   8   2     1027.35     1027.50     12.20 o 
  -8   8   2      317.15      329.49      5.40 o 
  -7   8   2      318.30      317.38      5.14 o 
  -6   8   2      266.78      255.35      4.56 o 
  -5   8   2     1350.60     1346.90     16.22 o 
  -4   8   2     2978.55     2931.87     29.43 o 
  -3   8   2     1002.57      988.74     11.31 o 
  -2   8   2      555.01      626.59      7.96 o 
  -1   8   2      337.13      338.38      4.86 o 
   0   8   2       55.23       59.24      2.30 o 
   1   8   2      134.09      130.75      3.64 o 
   2   8   2      713.38      722.17      9.45 o 
   3   8   2      652.23      650.32     11.54 o 
   4   8   2      459.63      500.53      8.38 o 
   5   8   2       28.90       27.50      3.13 o 
 -12   9   2        1.90       -1.05      3.98 o 
 -11   9   2      206.24      212.68      7.15 o 
 -10   9   2      453.83      473.17      7.89 o 
  -9   9   2      293.79      296.47      5.84 o 
  -8   9   2      884.51      889.71     10.95 o 
  -7   9   2        0.03        2.20      1.72 o 
  -6   9   2      366.46      364.83      5.87 o 
  -5   9   2     2712.84     2567.06     26.42 o 
  -4   9   2      817.71      825.03      9.42 o 
  -3   9   2      299.22      287.53      4.94 o 
  -2   9   2      314.88      313.81      5.28 o 
  -1   9   2        1.96        3.43      1.85 o 
   0   9   2      848.12      818.99      9.55 o 
   1   9   2      877.58      890.54     11.18 o 
   2   9   2      840.70      860.05     11.09 o 
   3   9   2      360.93      368.15      7.70 o 
   4   9   2        5.30        6.27      2.80 o 
 -11  10   2      269.34      257.67      9.42 o 
 -10  10   2      142.18      149.66      5.91 o 
  -9  10   2        4.02        3.07      2.13 o 
  -8  10   2       61.33       65.28      3.73 o 
  -7  10   2      740.29      731.72     11.86 o 
  -6  10   2     1106.66     1102.44     13.00 o 
  -5  10   2      329.31      327.74      5.26 o 
  -4  10   2      348.44      319.63      7.30 o 
  -3  10   2        0.40       -0.90      1.78 o 
  -2  10   2       55.79       63.80      2.56 o 
  -1  10   2      337.63      345.90      7.09 o 
   0  10   2      798.01      787.11     10.45 o 
   1  10   2      245.53      247.33      5.74 o 
   2  10   2       20.23       18.92      2.97 o 
   3  10   2        6.48       11.51      2.94 o 
 -11  11   2       88.68       79.39      6.94 o 
 -10  11   2        4.45        3.27      4.08 o 
  -9  11   2      117.88      116.54      4.19 o 
  -8  11   2      610.74      637.24      9.68 o 
  -7  11   2      498.14      492.00      8.12 o 
  -6  11   2      359.99      368.96      6.79 o 
  -5  11   2        0.34       -2.86      1.96 o 
  -4  11   2      192.02      182.39      4.47 o 
  -3  11   2      242.71      239.66      6.64 o 
  -2  11   2      857.48      861.40     11.93 o 
  -1  11   2      646.36      653.01      9.13 o 
   0  11   2       53.04       57.02      3.71 o 
   1  11   2        1.41        3.95      2.99 o 
   2  11   2      106.03      129.36      5.31 o 
  -9  12   2      275.98      269.61     21.64 o 
  -8  12   2      339.08      358.34      8.99 o 
  -7  12   2        2.04        0.76      2.65 o 
  -6  12   2        3.56        6.68      2.39 o 
  -5  12   2       15.91       11.81      3.20 o 
  -4  12   2      284.89      274.73      6.65 o 
  -3  12   2      335.29      323.70      8.27 o 
  -2  12   2      336.00      341.55      6.87 o 
  -1  12   2       29.82       29.12      3.38 o 
   0  12   2       13.37       12.70      3.21 o 
  -7  13   2      142.09      134.38      7.53 o 
  -6  13   2      202.86      217.06     11.65 o 
  -5  13   2       66.04       67.66      4.07 o 
  -4  13   2      378.32      412.43      7.69 o 
  -3  13   2      176.57      182.26      7.05 o 
   3 -13   3       44.79       39.38      4.93 o 
   4 -13   3      353.98      382.21      8.50 o 
   5 -13   3      200.13      200.06      9.08 o 
   6 -13   3        1.50        1.88      3.30 o 
   0 -12   3      214.61      218.53      7.44 o 
   1 -12   3      309.91      301.24      7.32 o 
   2 -12   3      612.08      604.34     18.44 o 
   3 -12   3      374.91      377.35      9.35 o 
   4 -12   3      113.93      115.69      4.68 o 
   5 -12   3       40.22       51.21      3.81 o 
   6 -12   3      150.68      161.81      6.28 o 
   7 -12   3      279.80      278.76      8.15 o 
   8 -12   3      538.55      550.64     12.06 o 
  -2 -11   3       88.17       92.32      5.90 o 
  -1 -11   3      326.36      345.42      9.07 o 
   0 -11   3      351.99      331.76      9.90 o 
   1 -11   3      295.11      286.82      7.96 o 
   2 -11   3      174.68      159.33      5.80 o 
   3 -11   3       46.33       51.87      3.95 o 
   4 -11   3      228.96      222.00      9.18 o 
   5 -11   3      588.91      538.19      9.36 o 
   6 -11   3      691.49      688.32     15.62 o 
   7 -11   3      572.95      584.07     11.97 o 
   8 -11   3      108.31      112.91      5.56 o 
   9 -11   3        4.78        7.03      3.29 o 
  10 -11   3      317.96      336.76     10.66 o 
  -4 -10   3        2.66       12.78      4.27 o 
  -3 -10   3      503.75      522.08     11.75 o 
  -2 -10   3      624.76      606.29     15.16 o 
  -1 -10   3      363.46      349.46      8.72 o 
   0 -10   3      313.44      313.44      6.83 o 
   1 -10   3      188.84      184.85      4.18 o 
   2 -10   3      144.44      144.91      4.05 o 
   3 -10   3      474.02      474.38      7.45 o 
   4 -10   3      923.17      882.65     13.18 o 
   5 -10   3     1082.59     1081.08     12.29 o 
   6 -10   3      648.73      619.75      8.99 o 
   7 -10   3       49.54       48.90      2.79 o 
   8 -10   3      152.73      150.55      4.89 o 
   9 -10   3      711.36      742.25     14.11 o 
  10 -10   3      284.98      273.60      8.02 o 
  -5  -9   3       79.16       86.02      6.96 o 
  -4  -9   3      884.87      857.18     16.18 o 
  -3  -9   3      976.46      966.79     17.32 o 
  -2  -9   3      466.85      481.12     10.36 o 
  -1  -9   3      177.54      184.05      5.10 o 
   0  -9   3        0.54       -0.09      1.81 o 
   1  -9   3      106.91      123.47      3.44 o 
   2  -9   3     2317.30     2284.79     23.66 o 
   3  -9   3     1652.51     1615.18     17.37 o 
   4  -9   3      577.39      573.12      6.96 o 
   5  -9   3      107.11      112.76      2.90 o 
   6  -9   3        6.88        8.29      1.77 o 
   7  -9   3      405.30      389.85      5.83 o 
   8  -9   3      532.05      530.44      7.31 o 
   9  -9   3      400.75      396.80      6.97 o 
  10  -9   3      113.96      124.65      5.53 o 
  11  -9   3        5.17        1.78      3.59 o 
  -6  -8   3       77.76       80.46     12.89 o 
  -5  -8   3      444.78      444.72     10.45 o 
  -4  -8   3      746.55      730.39     13.90 o 
  -3  -8   3      131.75      134.29      3.96 o 
  -2  -8   3        2.35        5.88      1.88 o 
  -1  -8   3        0.90        3.80      1.55 o 
   0  -8   3      144.16      164.26      3.67 o 
   1  -8   3     4746.71     4659.75     43.29 o 
   2  -8   3     1826.76     1844.11     17.23 o 
   3  -8   3      877.77      892.73      9.77 o 
   4  -8   3       12.96       10.40      1.18 o 
   5  -8   3      134.78      135.93      2.61 o 
   6  -8   3      941.70      871.79      9.45 o 
   7  -8   3     1005.97     1017.39     11.85 o 
   8  -8   3      249.35      261.57      4.86 o 
   9  -8   3       73.30       71.62      3.15 o 
  10  -8   3       63.87       59.08      3.08 o 
  11  -8   3      290.13      293.56      9.89 o 
  -7  -7   3      131.57      124.68      6.00 o 
  -6  -7   3      708.47      669.39     14.95 o 
  -5  -7   3      567.21      545.76     16.53 o 
  -4  -7   3       38.34       41.73      2.55 o 
  -3  -7   3       84.16       84.08      2.85 o 
  -2  -7   3      142.69      162.47      4.86 o 
  -1  -7   3      303.04      304.20      4.47 o 
   0  -7   3      654.65      653.82      7.02 o 
   1  -7   3     1271.32     1290.89     13.71 o 
   2  -7   3       99.90      104.53      2.20 o 
   3  -7   3       14.88       20.18      1.73 o 
   4  -7   3      591.03      615.97      6.09 o 
   5  -7   3     3861.62     3810.53     30.90 o 
   6  -7   3     1225.60     1149.01     12.73 o 
   7  -7   3      275.10      291.87      5.38 o 
   8  -7   3      112.65      120.44      3.40 o 
   9  -7   3       45.05       42.91      2.59 o 
  10  -7   3      371.18      365.84      6.61 o 
  11  -7   3      386.11      377.53      9.32 o 
  12  -7   3      396.80      419.97     11.95 o 
  -8  -6   3       71.36       77.88      5.61 o 
  -7  -6   3     1369.52     1334.89     32.80 o 
  -6  -6   3      630.86      594.47     16.64 o 
  -5  -6   3       29.91       41.41      2.48 o 
  -4  -6   3      673.96      655.39      8.36 o 
  -3  -6   3      181.34      183.38      4.16 o 
  -2  -6   3     1672.65     1711.70     17.86 o 
  -1  -6   3     3586.15     3667.91     33.92 o 
   0  -6   3     1194.81     1172.76     11.80 o 
   1  -6   3      176.52      173.89      2.81 o 
   2  -6   3      880.96      912.49      8.67 o 
   3  -6   3     5188.17     5221.31     41.60 o 
   4  -6   3     2696.43     2628.66     21.50 o 
   5  -6   3     1414.03     1391.75     15.40 o 
   6  -6   3      235.21      255.90      4.16 o 
   7  -6   3      118.83      130.07      3.19 o 
   8  -6   3      153.60      161.10      3.84 o 
   9  -6   3      818.14      774.65      9.77 o 
  10  -6   3      485.71      508.25      8.02 o 
  11  -6   3      263.62      286.62      6.76 o 
  12  -6   3       79.86       87.47      5.92 o 
  -9  -5   3      204.81      218.59      7.43 o 
  -8  -5   3      255.04      244.85      8.31 o 
  -7  -5   3      420.51      425.46      9.64 o 
  -6  -5   3       22.75       29.19      2.25 o 
  -5  -5   3      127.69      129.42      3.33 o 
  -4  -5   3      626.74      635.07      7.92 o 
  -3  -5   3     3394.08     3336.28     32.95 o 
  -2  -5   3     1602.88     1528.72     15.19 o 
  -1  -5   3      262.69      241.04      3.52 o 
   0  -5   3       25.07       19.06      1.20 o 
   1  -5   3     2366.69     2356.61     20.39 o 
   2  -5   3     7256.27     7604.83     63.92 o 
   3  -5   3     4545.94     4619.48     36.78 o 
   4  -5   3     3247.27     3275.10     27.98 o 
   5  -5   3       39.06       43.35      1.39 o 
   6  -5   3      101.43       89.57      2.46 o 
   7  -5   3     1853.78     1744.08     18.27 o 
   8  -5   3      976.11      978.19     11.35 o 
   9  -5   3      562.30      571.85      7.86 o 
  10  -5   3      396.53      391.72      6.84 o 
  11  -5   3        0.06       -3.57      2.38 o 
  12  -5   3      229.89      248.22      9.36 o 
 -10  -4   3      441.79      481.22     10.81 o 
  -9  -4   3      384.11      409.47     12.03 o 
  -8  -4   3       60.03       67.31      4.17 o 
  -7  -4   3      637.46      613.07     10.85 o 
  -6  -4   3      502.92      482.08      7.26 o 
  -5  -4   3     2312.78     2267.30     21.82 o 
  -4  -4   3     1124.10     1080.58     11.12 o 
  -3  -4   3     1683.17     1726.21     24.48 o 
  -2  -4   3      579.18      633.57      6.76 o 
  -1  -4   3     4540.37     4629.04     39.69 o 
   0  -4   3     1068.52     1035.66      8.56 o 
   1  -4   3     6345.49     6549.92     52.58 o 
   2  -4   3     2106.10     2027.61     15.75 o 
   3  -4   3      631.64      631.60      5.47 o 
   4  -4   3        1.09        9.62      0.84 o 
   5  -4   3     2319.19     2297.49     21.59 o 
   6  -4   3     2024.72     2009.42     19.27 o 
   7  -4   3      379.83      391.99      5.59 o 
   8  -4   3      392.57      380.85      5.72 o 
   9  -4   3      238.09      232.82      4.57 o 
  10  -4   3       42.11       43.69      2.86 o 
  11  -4   3      244.22      243.78      6.32 o 
  12  -4   3      447.88      453.88     12.51 o 
 -10  -3   3      176.24      186.89      5.69 o 
  -9  -3   3        0.22        6.03      2.82 o 
  -8  -3   3      495.70      469.93     14.89 o 
  -7  -3   3     1224.55     1202.49     13.53 o 
  -6  -3   3     1689.75     1625.58     20.80 o 
  -5  -3   3     1598.80     1509.60     14.91 o 
  -4  -3   3     1700.50     1688.09     16.26 o 
  -3  -3   3       33.80       23.52      1.86 o 
  -2  -3   3     1088.21      966.36      8.96 o 
  -1  -3   3     9436.31     9618.86     82.40 o 
   0  -3   3     4369.85     4503.96     36.18 o 
   1  -3   3       13.23       11.53      1.13 o 
   2  -3   3        0.21        1.40      0.55 o 
   3  -3   3     1538.20     1603.20     13.30 o 
   4  -3   3     5370.15     5651.39     48.30 o 
   5  -3   3     5054.18     4900.82     57.36 o 
   6  -3   3     3588.19     3646.23     33.70 o 
   7  -3   3       34.29       32.85      2.53 o 
   8  -3   3       51.76       43.39      2.22 o 
   9  -3   3      458.02      447.13      6.67 o 
  10  -3   3      809.10      800.30     11.05 o 
  11  -3   3      643.50      664.31     10.04 o 
  12  -3   3       74.97       75.66      5.87 o 
 -11  -2   3       37.20       47.78     10.50 o 
 -10  -2   3      103.34      113.85      6.75 o 
  -9  -2   3      631.84      657.34     10.84 o 
  -8  -2   3      727.54      673.13      9.26 o 
  -7  -2   3     1406.54     1355.19     17.72 o 
  -6  -2   3      360.40      348.04      4.79 o 
  -5  -2   3        2.33        3.78      0.96 o 
  -4  -2   3      149.00      144.70      3.55 o 
  -3  -2   3     4125.53     4197.20     34.60 o 
  -2  -2   3     4140.54     4156.94     33.24 o 
  -1  -2   3      836.11      751.15      6.31 o 
   1  -2   3     1160.73     1136.31      9.25 o 
   2  -2   3     1789.49     1841.83     14.98 o 
   3  -2   3     1742.00     1641.46     13.56 o 
   4  -2   3     4254.73     4444.88     38.21 o 
   5  -2   3     2135.20     2170.11     20.43 o 
   6  -2   3      657.75      625.04      7.10 o 
   7  -2   3      229.28      207.14      3.93 o 
   8  -2   3     1677.27     1658.05     17.80 o 
   9  -2   3     1300.39     1335.81     15.11 o 
  10  -2   3     1162.41     1163.90     16.01 o 
  11  -2   3      115.66      109.68      4.54 o 
 -11  -1   3      200.14      218.84      7.36 o 
 -10  -1   3      761.25      754.67     12.08 o 
  -9  -1   3     1055.68     1045.53     11.96 o 
  -8  -1   3      918.53      917.75      9.90 o 
  -7  -1   3      212.64      206.64      3.17 o 
  -6  -1   3       61.35       70.63      3.62 o 
  -5  -1   3     3492.98     3697.09     31.48 o 
  -4  -1   3     5080.90     5250.59     42.10 o 
  -3  -1   3     3976.11     4086.17     30.94 o 
  -2  -1   3     6426.59     6498.49     55.45 o 
  -1  -1   3     9313.30     9691.25    125.86 o 
   0  -1   3     3075.92     3374.63     27.99 o 
   2  -1   3    10298.11    10781.25     86.65 o 
   3  -1   3     4970.59     5324.20     45.42 o 
   4  -1   3      115.29      106.19      1.98 o 
   5  -1   3      344.74      312.14      4.12 o 
   6  -1   3     1841.05     1890.29     18.33 o 
   7  -1   3      447.69      457.10      6.29 o 
   8  -1   3     1754.29     1728.15     18.52 o 
   9  -1   3      585.53      586.59      8.14 o 
  10  -1   3       17.20       14.27      2.40 o 
  11  -1   3       72.42       81.64      5.84 o 
 -12   0   3      214.56      216.32      8.80 o 
 -11   0   3      652.68      661.54     13.42 o 
 -10   0   3      605.28      610.00     12.23 o 
  -9   0   3      172.50      173.83      3.91 o 
  -8   0   3       23.53       22.47      1.32 o 
  -7   0   3     1874.05     1860.00     15.67 o 
  -6   0   3     2927.05     2884.66     23.38 o 
  -5   0   3     2349.07     2355.48     19.06 o 
  -4   0   3     2298.06     2348.17     18.07 o 
  -3   0   3     2637.03     2841.21     21.60 o 
  -2   0   3      149.52      155.24      1.97 o 
  -1   0   3     8604.26     8928.03    139.82 o 
   0   0   3    14071.00    14548.14    195.99 o 
   2   0   3     4277.01     4601.23     39.15 o 
   3   0   3      384.40      334.38      3.70 o 
   4   0   3     2129.88     2151.06     20.57 o 
   5   0   3     1767.31     1780.83     17.17 o 
   6   0   3     3982.47     4017.75     44.71 o 
   7   0   3     1947.86     1944.42     21.56 o 
   8   0   3      100.71       97.66      3.24 o 
   9   0   3       49.78       54.66      2.89 o 
  10   0   3      701.16      703.52     10.42 o 
  11   0   3      161.96      145.30      7.57 o 
 -12   1   3      372.95      375.59      9.75 o 
 -11   1   3      139.33      145.55      5.94 o 
 -10   1   3        9.68       18.21      2.60 o 
  -9   1   3      201.89      207.71      3.68 o 
  -8   1   3     2313.66     2287.00     19.07 o 
  -7   1   3     5446.73     5228.84     43.58 o 
  -6   1   3     2702.95     2624.51     21.28 o 
  -5   1   3       81.13       68.25      1.55 o 
  -4   1   3       12.48       24.81      1.12 o 
  -3   1   3      669.10      667.76      5.41 o 
  -2   1   3    12215.99    12417.57    104.72 o 
  -1   1   3      293.28      355.56      4.05 o 
   1   1   3      357.44      446.74      4.05 o 
   2   1   3      371.91      372.20      3.61 o 
   3   1   3     3470.02     3488.74     30.19 o 
   4   1   3     1415.36     1420.11     13.83 o 
   5   1   3     1931.44     1944.17     18.75 o 
   6   1   3     1385.29     1352.27     14.67 o 
   7   1   3       31.99       35.26      2.13 o 
   8   1   3      406.29      413.75      6.43 o 
   9   1   3      762.62      784.44     11.84 o 
  10   1   3      439.78      451.39      8.68 o 
 -12   2   3        6.15        9.15      3.16 o 
 -11   2   3        0.13        0.50      2.87 o 
 -10   2   3      192.89      199.79      4.61 o 
  -9   2   3     1622.14     1632.88     16.03 o 
  -8   2   3     1961.04     2049.85     21.84 o 
  -7   2   3     1403.23     1398.15     13.30 o 
  -6   2   3      185.50      205.34      2.78 o 
  -5   2   3     1038.92     1050.49      9.18 o 
  -4   2   3     3078.48     3247.70     26.14 o 
  -3   2   3      576.94      568.28      5.26 o 
  -2   2   3     3786.15     3677.83     34.40 o 
  -1   2   3     6093.03     6370.09     47.83 o 
   0   2   3      190.20      169.68      1.84 o 
   1   2   3     2791.01     2872.77     23.26 o 
   2   2   3     9129.02     9605.60     78.32 o 
   3   2   3      582.04      542.67      5.71 o 
   4   2   3      634.74      605.86      6.84 o 
   5   2   3      104.52      108.69      2.80 o 
   6   2   3      190.01      177.28      4.06 o 
   7   2   3      605.51      611.22      8.19 o 
   8   2   3     1093.23     1108.74     14.14 o 
   9   2   3      648.77      669.28     10.04 o 
  10   2   3      137.90      151.66     13.60 o 
 -12   3   3       27.43       27.66      6.41 o 
 -11   3   3      389.90      374.73     10.27 o 
 -10   3   3     1808.80     1816.76     18.94 o 
  -9   3   3      938.44      901.37      9.70 o 
  -8   3   3      193.55      198.92      3.76 o 
  -7   3   3      232.23      221.56      3.53 o 
  -6   3   3      199.20      163.75      2.40 o 
  -5   3   3     2954.74     2808.33     22.91 o 
  -4   3   3     1825.58     1664.54     14.73 o 
  -3   3   3     2605.97     2746.78     23.68 o 
  -2   3   3      712.98      766.12      6.63 o 
  -1   3   3     1177.27     1323.20     11.06 o 
   0   3   3     3503.21     3606.68     27.48 o 
   1   3   3     5223.35     5277.52     41.60 o 
   2   3   3     3586.08     3683.84     29.90 o 
   3   3   3     1202.92     1289.96     14.22 o 
   4   3   3      306.80      295.81      4.33 o 
   5   3   3      413.34      407.15      5.87 o 
   6   3   3     1037.04     1043.69     12.12 o 
   7   3   3     1268.92     1213.24     18.47 o 
   8   3   3      433.50      438.88      7.51 o 
   9   3   3       53.39       55.12      3.60 o 
 -13   4   3       91.60       80.95      6.64 o 
 -12   4   3      331.95      346.92      9.06 o 
 -11   4   3      659.05      686.67     11.07 o 
 -10   4   3      251.08      250.84      5.10 o 
  -9   4   3       13.05       13.03      1.75 o 
  -8   4   3      402.53      414.11      5.71 o 
  -7   4   3     2025.36     1991.02     20.65 o 
  -6   4   3     5274.47     5373.15     48.78 o 
  -5   4   3     1840.94     1728.97     16.36 o 
  -4   4   3     1333.89     1287.69     11.71 o 
  -3   4   3      879.92      975.83      9.05 o 
  -2   4   3     2300.37     2377.48     20.80 o 
  -1   4   3     3762.46     3753.38     30.41 o 
   0   4   3     4029.29     4037.50     31.36 o 
   1   4   3     1543.18     1726.12     13.78 o 
   2   4   3      256.85      239.78      3.19 o 
   3   4   3      280.77      268.69      4.13 o 
   4   4   3     1408.11     1451.23     15.64 o 
   5   4   3     1469.76     1390.28     15.33 o 
   6   4   3     1406.45     1366.26     15.43 o 
   7   4   3      108.02      118.84      4.18 o 
   8   4   3        2.50        7.05      2.40 o 
   9   4   3       46.79       41.53      7.73 o 
 -13   5   3      386.66      415.46     10.62 o 
 -12   5   3      277.51      284.21      6.74 o 
 -11   5   3       72.78       69.03      5.07 o 
 -10   5   3      249.87      228.21      4.84 o 
  -9   5   3     1244.78     1179.63     14.76 o 
  -8   5   3     1399.87     1431.18     18.85 o 
  -7   5   3     1537.97     1523.62     15.04 o 
  -6   5   3     1654.94     1675.23     16.21 o 
  -5   5   3      466.50      492.07      5.64 o 
  -4   5   3      961.35      914.02      9.24 o 
  -3   5   3     2192.04     2289.67     21.14 o 
  -2   5   3     1669.09     1585.56     13.66 o 
  -1   5   3     1103.78      984.58      8.21 o 
   0   5   3     1028.39     1035.55      9.71 o 
   1   5   3       37.04       38.39      1.28 o 
   2   5   3      618.59      650.39      6.81 o 
   3   5   3     1062.77     1088.36     12.28 o 
   4   5   3      348.47      324.39      5.28 o 
   5   5   3      410.23      384.41      7.24 o 
   6   5   3       23.78       29.17      2.50 o 
   7   5   3       44.21       48.73      3.19 o 
   8   5   3       97.42       84.10      6.19 o 
 -13   6   3      260.94      256.97      8.43 o 
 -12   6   3       20.15       12.81      3.32 o 
 -11   6   3      154.59      162.28      6.02 o 
 -10   6   3     1029.36     1019.85     12.97 o 
  -9   6   3     1210.79     1191.58     13.41 o 
  -8   6   3      685.79      686.87      8.45 o 
  -7   6   3      439.10      434.14      5.57 o 
  -6   6   3      228.87      229.69      3.66 o 
  -5   6   3      816.31      788.73      8.44 o 
  -4   6   3     2952.03     2886.85     26.88 o 
  -3   6   3     5826.28     6051.87     54.85 o 
  -2   6   3     1296.33     1279.09     12.70 o 
  -1   6   3       15.92       13.23      1.27 o 
   0   6   3      437.82      441.62      6.27 o 
   1   6   3      284.13      306.50      3.97 o 
   2   6   3      715.93      714.27      7.91 o 
   3   6   3      775.17      742.51      9.28 o 
   4   6   3       55.49       57.32      3.08 o 
   5   6   3       54.59       62.35      2.82 o 
   6   6   3      208.71      208.83      5.73 o 
   7   6   3      152.45      163.76      5.55 o 
 -13   7   3        4.31       -0.68      3.26 o 
 -12   7   3      186.60      185.73      6.85 o 
 -11   7   3      589.99      616.12     12.50 o 
 -10   7   3      465.27      465.33      7.40 o 
  -9   7   3      115.77      111.93      3.26 o 
  -8   7   3      113.34      111.48      3.11 o 
  -7   7   3       14.97       16.88      2.17 o 
  -6   7   3      171.40      175.51      4.25 o 
  -5   7   3     3057.85     3074.66     36.19 o 
  -4   7   3     2048.81     2128.92     21.91 o 
  -3   7   3      861.44      847.45      8.65 o 
  -2   7   3        0.67        0.15      1.33 o 
  -1   7   3      833.55      870.51     10.09 o 
   0   7   3      384.70      403.72      5.85 o 
   1   7   3     1710.49     1719.03     18.51 o 
   2   7   3     1155.75     1116.09     11.95 o 
   3   7   3      294.08      294.86      5.63 o 
   4   7   3       76.41       90.51      3.45 o 
   5   7   3      372.66      371.57      7.03 o 
   6   7   3      414.41      433.45      9.21 o 
 -12   8   3      307.82      324.36      8.96 o 
 -11   8   3      438.50      415.46      9.88 o 
 -10   8   3       10.05       15.82      2.21 o 
  -9   8   3       79.60       81.68      3.19 o 
  -8   8   3      970.43      973.57     11.49 o 
  -7   8   3      782.43      760.63      9.33 o 
  -6   8   3     1942.43     1960.38     20.45 o 
  -5   8   3      916.63      916.50     10.62 o 
  -4   8   3      182.22      183.61      3.80 o 
  -3   8   3      320.46      309.58      4.95 o 
  -2   8   3      835.60      847.13     10.09 o 
  -1   8   3     1049.14      999.57     11.57 o 
   0   8   3      966.77      953.53     10.44 o 
   1   8   3      108.57      117.34      3.66 o 
   2   8   3       73.42       74.43      2.92 o 
   3   8   3      192.80      206.37      5.05 o 
   4   8   3      218.22      210.30      5.30 o 
   5   8   3      405.64      421.21      8.59 o 
 -12   9   3      194.40      195.15     10.08 o 
 -11   9   3        1.58        3.87      3.05 o 
 -10   9   3      151.66      142.49      4.88 o 
  -9   9   3      610.81      605.55      8.97 o 
  -8   9   3      531.90      558.70     10.22 o 
  -7   9   3     1757.38     1740.13     18.80 o 
  -6   9   3      800.87      758.29     11.64 o 
  -5   9   3      165.45      162.96      3.85 o 
  -4   9   3     1140.15     1101.58     12.62 o 
  -3   9   3     1950.14     1860.52     24.41 o 
  -2   9   3     1548.09     1486.14     14.96 o 
  -1   9   3      590.17      549.39      7.69 o 
   0   9   3       55.95       62.99      2.59 o 
   1   9   3       23.24       20.97      2.23 o 
   2   9   3      145.84      144.48      4.50 o 
   3   9   3      262.96      265.80      7.56 o 
   4   9   3      210.16      225.04      6.30 o 
 -11  10   3      222.73      224.25      7.61 o 
 -10  10   3      275.01      289.42      8.29 o 
  -9  10   3      642.10      646.23      9.64 o 
  -8  10   3      398.80      424.88      7.24 o 
  -7  10   3       20.43       22.39      2.32 o 
  -6  10   3       43.81       45.74      2.88 o 
  -5  10   3      808.04      781.44      9.35 o 
  -4  10   3      977.67      966.76     11.69 o 
  -3  10   3      751.92      726.15      9.44 o 
  -2  10   3      499.20      476.94      7.13 o 
  -1  10   3        1.41        2.56      2.09 o 
   0  10   3       85.79       83.24      3.45 o 
   1  10   3      349.42      368.25      8.82 o 
   2  10   3      385.36      371.99      7.91 o 
   3  10   3      111.63      110.77      6.85 o 
 -11  11   3      240.29      249.79     13.20 o 
 -10  11   3      309.96      320.59      9.16 o 
  -9  11   3      144.50      157.55      6.60 o 
  -8  11   3       11.24       11.71      2.45 o 
  -7  11   3      457.22      429.83      7.45 o 
  -6  11   3      453.51      460.10      8.11 o 
  -5  11   3      343.00      340.33      6.44 o 
  -4  11   3      161.86      158.88      4.51 o 
  -3  11   3       35.86       44.92      2.58 o 
  -2  11   3        0.32       -0.32      2.10 o 
  -1  11   3      254.25      242.89      6.58 o 
   0  11   3      766.02      803.96     12.72 o 
   1  11   3      134.83      148.15      9.74 o 
  -9  12   3      127.03      133.13      9.81 o 
  -8  12   3      391.84      405.43     10.24 o 
  -7  12   3      698.41      710.01     14.41 o 
  -6  12   3      631.22      623.47     11.01 o 
  -5  12   3        0.50       -3.32      2.22 o 
  -4  12   3       41.08       45.96      2.85 o 
  -3  12   3       52.00       42.92      3.18 o 
  -2  12   3      457.24      475.04     10.83 o 
  -1  12   3      475.21      474.30     13.31 o 
  -7  13   3       86.69      101.26      6.73 o 
  -6  13   3        0.30        1.27      4.43 o 
  -5  13   3      155.96      164.89      8.36 o 
  -4  13   3      225.05      218.08      9.50 o 
   3 -13   4       55.11       68.51      6.12 o 
   4 -13   4      128.30      121.69      5.69 o 
   5 -13   4      220.68      211.82     10.33 o 
   0 -12   4      239.79      254.29      9.55 o 
   1 -12   4       41.19       48.60      3.70 o 
   2 -12   4       49.39       40.81      4.04 o 
   3 -12   4      203.48      212.99      6.07 o 
   4 -12   4      414.99      422.64      8.55 o 
   5 -12   4      277.41      292.42      7.40 o 
   6 -12   4       19.25       20.74      3.62 o 
   7 -12   4       39.18       41.75      5.59 o 
   8 -12   4      125.98      140.40      6.29 o 
  -2 -11   4      312.08      321.96     10.51 o 
  -1 -11   4       75.89       75.01      4.79 o 
   0 -11   4      102.81      109.41      4.62 o 
   1 -11   4      309.40      310.57     11.35 o 
   2 -11   4      640.24      639.20     12.62 o 
   3 -11   4      677.51      647.49     10.89 o 
   4 -11   4       53.63       51.04      2.97 o 
   5 -11   4       47.15       54.77      3.91 o 
   6 -11   4       80.70       77.78      6.13 o 
   7 -11   4      405.74      401.74      9.57 o 
   8 -11   4      869.54      880.12     16.35 o 
   9 -11   4      306.82      321.84      8.89 o 
  -4 -10   4      350.20      347.42     11.10 o 
  -3 -10   4      178.47      206.45      7.20 o 
  -2 -10   4      105.81      105.72      5.23 o 
  -1 -10   4      411.98      420.06     12.04 o 
   0 -10   4      450.33      477.34     12.51 o 
   1 -10   4     1239.12     1198.49     19.79 o 
   2 -10   4      761.80      755.18     13.71 o 
   3 -10   4      271.96      250.27      5.32 o 
   4 -10   4       14.94       17.42      2.27 o 
   5 -10   4      261.17      250.49      5.65 o 
   6 -10   4      574.76      567.84     13.54 o 
   7 -10   4      615.19      643.38     12.47 o 
   8 -10   4      411.44      416.75      9.61 o 
   9 -10   4       17.92       18.40      4.00 o 
  10 -10   4      143.88      159.03      6.35 o 
  -5  -9   4      491.13      478.39     13.26 o 
  -4  -9   4       17.15       26.71      3.75 o 
  -3  -9   4      344.00      340.42     11.09 o 
  -2  -9   4     1009.03      989.86     17.22 o 
  -1  -9   4      671.24      646.33     10.44 o 
   0  -9   4      614.81      609.77     11.53 o 
   1  -9   4      270.37      291.50      5.00 o 
   2  -9   4        0.05        4.29      1.68 o 
   3  -9   4       98.66      101.42      2.88 o 
   4  -9   4      451.06      470.26      6.06 o 
   5  -9   4      989.93      978.92     11.06 o 
   6  -9   4      550.21      530.32      7.84 o 
   7  -9   4      144.71      156.08      3.70 o 
   8  -9   4        1.99        0.06      2.23 o 
   9  -9   4      251.55      275.12      6.44 o 
  10  -9   4      179.66      170.82      5.47 o 
  11  -9   4      249.04      249.31      7.89 o 
  -6  -8   4      210.13      224.71      8.27 o 
  -5  -8   4       10.47       14.15      3.27 o 
  -4  -8   4      389.10      385.72      9.21 o 
  -3  -8   4     1227.24     1181.94     19.60 o 
  -2  -8   4     1392.26     1312.87     21.01 o 
  -1  -8   4     1302.84     1324.83     13.40 o 
   0  -8   4      653.21      635.60      8.99 o 
   1  -8   4       87.76      105.41      2.99 o 
   2  -8   4      594.29      557.58      7.42 o 
   3  -8   4     2205.00     2227.09     20.53 o 
   4  -8   4     1966.29     1971.99     22.19 o 
   5  -8   4      491.11      478.36      5.45 o 
   6  -8   4        8.38        7.84      1.46 o 
   7  -8   4      660.34      671.39      8.36 o 
   8  -8   4      707.15      698.24      9.70 o 
   9  -8   4      718.52      699.77     13.16 o 
  10  -8   4       90.96       90.77      4.74 o 
  11  -8   4       37.35       41.12      4.09 o 
  -7  -7   4       28.44       30.60      6.31 o 
  -6  -7   4       37.15       33.63      4.77 o 
  -5  -7   4      754.70      751.45     14.07 o 
  -4  -7   4      876.58      865.25     15.23 o 
  -3  -7   4      931.97      928.94     19.83 o 
  -2  -7   4       76.07       84.44      2.86 o 
  -1  -7   4      300.92      299.07      4.50 o 
   0  -7   4      400.61      385.10      5.17 o 
   1  -7   4     2276.10     2233.62     21.29 o 
   2  -7   4     1923.36     1993.18     19.19 o 
   3  -7   4     1188.75     1265.94     13.16 o 
   4  -7   4      907.28      887.35      8.20 o 
   5  -7   4      134.82      133.80      2.49 o 
   6  -7   4     1158.56     1102.40     11.36 o 
   7  -7   4     2240.09     2231.24     23.10 o 
   8  -7   4     1476.80     1444.17     17.05 o 
   9  -7   4      131.77      138.87      4.28 o 
  10  -7   4        6.86        4.67      2.83 o 
  11  -7   4      126.42      126.16      5.70 o 
  -8  -6   4        0.06        1.43      3.11 o 
  -7  -6   4      417.19      403.48      9.70 o 
  -6  -6   4      839.10      805.67     14.74 o 
  -5  -6   4     1459.03     1355.01     21.68 o 
  -4  -6   4      370.65      368.99      5.58 o 
  -3  -6   4       41.68       41.71      1.92 o 
  -2  -6   4     1147.16     1174.29     12.09 o 
  -1  -6   4     4996.96     5056.94     68.15 o 
   0  -6   4     3157.07     3108.11     31.70 o 
   1  -6   4     2365.62     2347.54     20.56 o 
   2  -6   4      263.45      254.64      3.20 o 
   3  -6   4      242.89      211.69      2.82 o 
   4  -6   4      511.02      529.98      5.31 o 
   5  -6   4     2930.73     2864.96     23.47 o 
   6  -6   4     1486.71     1441.36     14.45 o 
   7  -6   4      412.97      405.76      5.83 o 
   8  -6   4      109.73      111.08      3.24 o 
   9  -6   4       19.99       20.66      2.22 o 
  10  -6   4      104.27       98.34      4.91 o 
  11  -6   4      360.66      369.78      9.21 o 
  -9  -5   4        0.71        0.68      2.82 o 
  -8  -5   4      446.73      473.37     10.77 o 
  -7  -5   4     1015.82     1027.91     17.76 o 
  -6  -5   4      717.46      674.75     12.55 o 
  -5  -5   4       13.07       12.32      1.67 o 
  -4  -5   4        1.14        9.05      2.14 o 
  -3  -5   4      215.80      209.94      3.52 o 
  -2  -5   4     3334.08     3390.69     34.75 o 
  -1  -5   4     8827.11     9103.14     81.46 o 
   0  -5   4     3628.26     3717.04     29.77 o 
   1  -5   4       91.41      123.85      1.95 o 
   2  -5   4      792.31      827.98      7.33 o 
   3  -5   4     1779.94     1774.62     14.71 o 
   4  -5   4     3793.15     3924.32     31.41 o 
   5  -5   4     4779.38     4730.10     40.14 o 
   6  -5   4      938.88      998.26     10.73 o 
   7  -5   4      199.06      203.97      4.05 o 
   8  -5   4       90.43       89.00      2.93 o 
   9  -5   4      459.05      447.45      7.12 o 
  10  -5   4      284.83      303.10      6.84 o 
  11  -5   4      270.86      297.11      8.30 o 
 -10  -4   4      135.88      122.20     12.19 o 
  -9  -4   4      514.25      518.29      9.75 o 
  -8  -4   4      624.79      611.73     11.90 o 
  -7  -4   4      143.66      149.63      5.44 o 
  -6  -4   4      164.65      154.71      3.49 o 
  -5  -4   4      166.16      152.21      3.13 o 
  -4  -4   4      620.15      583.58      7.14 o 
  -3  -4   4     3817.12     3926.71     35.90 o 
  -2  -4   4     3295.59     3378.69     34.13 o 
  -1  -4   4      748.21      702.15      7.20 o 
   0  -4   4      101.78      114.77      1.56 o 
   1  -4   4     2733.84     2804.85     21.56 o 
   2  -4   4     1134.56     1087.67      8.81 o 
   3  -4   4     3667.46     3645.23     29.07 o 
   4  -4   4     2289.73     2330.49     20.13 o 
   5  -4   4     1178.25     1122.62     11.26 o 
   6  -4   4      168.79      170.83      3.14 o 
   7  -4   4      867.42      794.68     10.47 o 
   8  -4   4     1162.98     1180.64     14.31 o 
   9  -4   4      638.54      649.29      9.15 o 
  10  -4   4      271.79      285.79      5.81 o 
  11  -4   4        8.76       13.55      3.42 o 
 -10  -3   4      435.53      446.50     10.76 o 
  -9  -3   4      958.19      924.61     18.16 o 
  -8  -3   4      171.08      170.57      4.89 o 
  -7  -3   4       55.01       62.38      4.93 o 
  -6  -3   4      764.48      793.93      8.80 o 
  -5  -3   4     1295.40     1301.86     13.01 o 
  -4  -3   4     2151.96     2202.30     20.70 o 
  -3  -3   4     1899.13     1855.10     17.44 o 
  -2  -3   4       45.64       40.99      1.12 o 
  -1  -3   4     1977.78     2166.04     16.76 o 
   0  -3   4     6032.30     6175.24     76.69 o 
   1  -3   4     5632.30     5687.35     55.47 o 
   2  -3   4     2460.18     2447.50     18.82 o 
   3  -3   4     2580.50     2724.78     22.11 o 
   4  -3   4       97.31       97.48      2.11 o 
   5  -3   4     1946.11     1868.68     17.84 o 
   6  -3   4     1610.48     1657.53     16.20 o 
   7  -3   4      453.69      478.85      6.05 o 
   8  -3   4     1525.34     1522.56     16.52 o 
   9  -3   4       86.15       90.85      3.45 o 
  10  -3   4       32.79       42.24      2.83 o 
  11  -3   4      272.37      294.16      8.21 o 
 -11  -2   4      402.81      432.45     12.36 o 
 -10  -2   4      478.09      493.88      9.26 o 
  -9  -2   4       19.90       22.08      2.84 o 
  -8  -2   4       56.19       62.90      2.99 o 
  -7  -2   4      977.05      971.95     10.23 o 
  -6  -2   4      997.01     1009.90      9.09 o 
  -5  -2   4     1676.04     1624.98     14.49 o 
  -4  -2   4      520.25      485.30      5.19 o 
  -3  -2   4       49.09       54.74      1.27 o 
  -2  -2   4     7335.15     7751.21     61.32 o 
  -1  -2   4     9471.31     9748.64     83.76 o 
   0  -2   4     6683.46     6846.54     55.75 o 
   1  -2   4     2304.05     2331.08     19.79 o 
   2  -2   4      618.75      684.42      5.63 o 
   3  -2   4     4325.33     4583.90     36.76 o 
   4  -2   4     2859.45     3019.43     27.73 o 
   5  -2   4     3623.12     3532.52     32.51 o 
   6  -2   4      796.23      798.00      8.67 o 
   7  -2   4      766.83      755.73      9.07 o 
   8  -2   4       47.57       45.02      2.89 o 
   9  -2   4      112.71      107.32      3.71 o 
  10  -2   4      616.59      626.77      9.45 o 
  11  -2   4      379.30      385.58     11.37 o 
 -11  -1   4       10.11       12.09      3.37 o 
 -10  -1   4       27.78       30.91      2.78 o 
  -9  -1   4      134.80      139.21      4.32 o 
  -8  -1   4     1001.26      962.79     12.44 o 
  -7  -1   4     1294.86     1282.18     12.10 o 
  -6  -1   4      380.61      352.33      4.86 o 
  -5  -1   4      138.05      139.06      2.11 o 
  -4  -1   4      159.34      153.93      1.99 o 
  -3  -1   4     4626.83     4678.85     36.87 o 
  -2  -1   4     8516.27     8792.73     67.56 o 
  -1  -1   4       71.67       50.99      2.03 o 
   0  -1   4     1705.75     1771.49     13.13 o 
   1  -1   4     1030.69     1083.07      9.38 o 
   2  -1   4     3474.87     3791.89     30.31 o 
   3  -1   4     9025.92     9096.73     77.93 o 
   4  -1   4     3858.14     4014.12     36.55 o 
   5  -1   4     1621.27     1648.22     15.94 o 
   6  -1   4      943.82      939.87      9.99 o 
   7  -1   4      132.69      132.48      3.23 o 
   8  -1   4      278.40      296.29      5.11 o 
   9  -1   4      637.98      654.23      9.94 o 
  10  -1   4      437.15      433.93     17.41 o 
  11  -1   4       89.18       87.10      5.94 o 
 -12   0   4        0.02        1.08      3.66 o 
 -11   0   4      210.96      228.32      7.35 o 
 -10   0   4      626.87      609.42     12.12 o 
  -9   0   4      596.90      609.30      9.73 o 
  -8   0   4      534.47      536.78      6.88 o 
  -7   0   4      466.60      445.97      4.75 o 
  -6   0   4       13.15       19.65      1.06 o 
  -5   0   4     4415.58     4416.16     34.96 o 
  -4   0   4     4393.66     4494.47     33.92 o 
  -3   0   4     5410.60     5514.56     46.75 o 
  -2   0   4     5453.47     5881.05     45.42 o 
  -1   0   4     4670.40     5111.99     83.44 o 
   0   0   4      418.23      475.40      3.71 o 
   1   0   4      577.08      588.08      5.03 o 
   2   0   4     9804.01    10602.93     85.32 o 
   3   0   4     1524.65     1449.14     13.02 o 
   4   0   4      952.83      885.89      9.02 o 
   5   0   4        7.81        3.08      1.23 o 
   6   0   4      239.44      247.57      4.11 o 
   7   0   4      189.13      201.26      4.03 o 
   8   0   4     1080.20     1075.29     12.63 o 
   9   0   4      601.34      607.57      9.15 o 
  10   0   4       41.78       48.47      4.23 o 
 -12   1   4      201.42      216.70      7.50 o 
 -11   1   4      580.59      557.44     11.79 o 
 -10   1   4     1451.71     1468.45     24.14 o 
  -9   1   4      665.85      637.26      7.15 o 
  -8   1   4      356.59      346.80      4.08 o 
  -7   1   4       38.58       51.20      1.75 o 
  -6   1   4     1319.34     1291.38     12.48 o 
  -5   1   4     5211.96     5159.80     40.68 o 
  -4   1   4     3096.82     3241.56     24.66 o 
  -3   1   4      143.50      170.06      1.96 o 
  -2   1   4      432.87      438.34      4.54 o 
  -1   1   4     3116.41     3227.52     24.95 o 
   0   1   4     1347.68     1428.50     12.01 o 
   1   1   4     7034.06     7465.22     57.06 o 
   2   1   4     4066.13     4163.18     33.36 o 
   3   1   4       66.84       69.23      1.70 o 
   4   1   4      337.20      311.99      4.16 o 
   5   1   4      857.62      839.32     11.65 o 
   6   1   4     1255.38     1285.27     14.06 o 
   7   1   4      659.40      658.85     11.50 o 
   8   1   4      663.28      643.09      9.30 o 
   9   1   4        6.89        8.23      2.26 o 
  10   1   4      229.59      234.89      7.50 o 
 -12   2   4      450.52      474.18     10.99 o 
 -11   2   4      497.03      494.92     10.82 o 
 -10   2   4       47.42       43.31      2.68 o 
  -9   2   4      308.12      291.42      4.45 o 
  -8   2   4      225.06      228.47      3.14 o 
  -7   2   4     1780.45     1688.36     15.27 o 
  -6   2   4     5783.19     5948.06     46.90 o 
  -5   2   4     1550.84     1612.87     13.27 o 
  -4   2   4      466.94      539.81      4.88 o 
  -3   2   4     1339.65     1301.78     11.30 o 
  -2   2   4     1030.56      888.92     12.23 o 
   0   2   4     1401.81     1535.86     11.95 o 
   1   2   4     1582.20     1631.99     12.77 o 
   2   2   4        1.00        3.09      0.74 o 
   3   2   4     1846.96     1846.64     16.25 o 
   4   2   4     3288.69     3291.35     30.78 o 
   5   2   4     2289.68     2257.91     21.77 o 
   6   2   4     1111.67     1099.56     12.49 o 
   7   2   4      190.33      189.09      4.24 o 
   8   2   4       31.60       39.97      2.74 o 
   9   2   4      181.49      164.88      6.47 o 
  10   2   4      319.96      342.70     10.91 o 
 -12   3   4      142.37      143.56      6.21 o 
 -11   3   4       29.25       31.62      3.54 o 
 -10   3   4      328.89      298.63      6.16 o 
  -9   3   4      972.77      946.71     10.04 o 
  -8   3   4     1630.14     1687.64     14.37 o 
  -7   3   4     2392.76     2434.92     21.22 o 
  -6   3   4      518.97      552.09      5.58 o 
  -5   3   4      347.28      364.42      3.88 o 
  -4   3   4     1142.44     1190.82     10.74 o 
  -3   3   4     2423.49     2360.01     20.44 o 
  -2   3   4     1962.51     1848.97     15.17 o 
  -1   3   4      798.35      702.19      5.84 o 
   0   3   4     1007.55     1074.44      8.71 o 
   1   3   4     1697.57     1830.92     14.23 o 
   2   3   4     3289.76     3438.50     29.34 o 
   3   3   4     3408.83     3426.29     29.45 o 
   4   3   4     1372.16     1363.30     13.82 o 
   5   3   4      667.01      676.02      8.47 o 
   6   3   4        0.00        2.39      1.61 o 
   7   3   4      149.84      157.40      4.28 o 
   8   3   4      469.01      457.35      7.79 o 
   9   3   4      163.82      151.37      7.52 o 
 -13   4   4       76.85       68.99      7.12 o 
 -12   4   4        0.59       -1.79      2.74 o 
 -11   4   4      509.02      500.62      8.91 o 
 -10   4   4     1150.45     1101.58     12.36 o 
  -9   4   4     2151.91     2065.40     21.40 o 
  -8   4   4      326.05      328.32      4.61 o 
  -7   4   4      109.64      132.41      2.76 o 
  -6   4   4      956.19     1006.46     10.14 o 
  -5   4   4     2131.81     2200.89     20.51 o 
  -4   4   4     2330.33     2401.20     21.00 o 
  -3   4   4     4574.49     4777.58     40.96 o 
  -2   4   4      327.29      297.10      4.19 o 
  -1   4   4        3.39        3.00      0.74 o 
   0   4   4      286.67      282.58      3.12 o 
   1   4   4     1528.08     1478.58     11.81 o 
   2   4   4     4158.95     4141.76     39.12 o 
   3   4   4     1027.06     1053.41     11.99 o 
   4   4   4      122.57      142.13      3.40 o 
   5   4   4        0.43        4.97      1.66 o 
   6   4   4      681.48      680.43     13.34 o 
   7   4   4      652.36      636.94      9.55 o 
   8   4   4      427.20      455.09     10.69 o 
 -13   5   4       50.40       41.66      9.61 o 
 -12   5   4      331.42      326.97      7.24 o 
 -11   5   4     1014.48     1041.58     15.29 o 
 -10   5   4     1047.83     1028.60     12.89 o 
  -9   5   4      395.89      364.49      5.54 o 
  -8   5   4       22.68       26.40      1.69 o 
  -7   5   4     1361.86     1415.43     14.07 o 
  -6   5   4     1352.21     1365.97     13.46 o 
  -5   5   4     2431.78     2355.14     27.27 o 
  -4   5   4     3096.75     3134.61     28.83 o 
  -3   5   4      284.74      292.98      4.45 o 
  -2   5   4      191.69      178.19      2.51 o 
  -1   5   4     2103.18     2018.25     17.76 o 
   0   5   4     2411.40     2529.71     21.91 o 
   1   5   4     1462.42     1408.20     11.50 o 
   2   5   4      595.35      629.11      6.26 o 
   3   5   4        0.79        2.39      1.49 o 
   4   5   4        1.68        4.36      1.65 o 
   5   5   4     1307.91     1247.95     14.36 o 
   6   5   4      599.48      613.47      9.24 o 
   7   5   4      213.47      203.11      9.27 o 
   8   5   4        1.50        1.59      3.93 o 
 -13   6   4      430.52      451.39     15.96 o 
 -12   6   4      283.39      265.95      6.60 o 
 -11   6   4      598.45      564.64     11.74 o 
 -10   6   4        1.55        3.25      1.85 o 
  -9   6   4      571.41      570.78     10.06 o 
  -8   6   4     1267.46     1284.49     14.59 o 
  -7   6   4     1586.09     1617.56     17.83 o 
  -6   6   4     1830.56     1865.07     17.95 o 
  -5   6   4     1054.50     1035.05     14.30 o 
  -4   6   4      215.70      210.10      3.35 o 
  -3   6   4       88.03       91.66      3.14 o 
  -2   6   4     1474.00     1468.96     18.47 o 
  -1   6   4     2939.48     2922.73     26.23 o 
   0   6   4     2214.41     2169.93     20.29 o 
   1   6   4       42.81       38.37      1.59 o 
   2   6   4      702.07      709.63      7.36 o 
   3   6   4      673.94      669.44      8.64 o 
   4   6   4     1201.28     1184.78     13.76 o 
   5   6   4      758.65      763.41     10.76 o 
   6   6   4      186.81      179.88      5.00 o 
   7   6   4        6.05        2.64      5.67 o 
 -13   7   4      370.63      420.72     13.43 o 
 -12   7   4      203.75      203.46      7.01 o 
 -11   7   4      124.23      124.66      5.56 o 
 -10   7   4      823.21      771.81     14.17 o 
  -9   7   4     1671.31     1665.94     28.13 o 
  -8   7   4      547.87      540.18      8.89 o 
  -7   7   4      801.46      784.69      9.71 o 
  -6   7   4       30.61       35.94      2.72 o 
  -5   7   4      707.75      683.13      7.73 o 
  -4   7   4      336.33      337.38      4.71 o 
  -3   7   4     2401.63     2509.85     27.06 o 
  -2   7   4     2540.49     2545.39     22.34 o 
  -1   7   4      395.39      384.46      6.14 o 
   0   7   4      561.48      544.99      6.42 o 
   1   7   4      376.54      399.14      6.47 o 
   2   7   4     1031.10     1030.63     11.06 o 
   3   7   4      842.66      846.34     10.63 o 
   4   7   4      472.78      464.32      7.75 o 
   5   7   4       13.57       16.92      2.59 o 
   6   7   4       20.17       21.14      4.53 o 
 -12   8   4       41.35       40.73      4.94 o 
 -11   8   4      692.12      713.28     14.07 o 
 -10   8   4      564.16      577.48     11.73 o 
  -9   8   4      488.36      479.26      9.44 o 
  -8   8   4      276.46      283.15      4.94 o 
  -7   8   4      113.59      129.97      3.37 o 
  -6   8   4     1077.99     1049.88     11.90 o 
  -5   8   4     1498.63     1468.18     14.88 o 
  -4   8   4     1513.28     1541.98     14.71 o 
  -3   8   4     1212.82     1243.26     18.11 o 
  -2   8   4      113.10      122.48      2.96 o 
  -1   8   4      359.45      339.29      5.41 o 
   0   8   4      919.40      876.92      9.81 o 
   1   8   4     1119.95     1122.70     11.93 o 
   2   8   4      762.09      746.43     10.47 o 
   3   8   4       34.36       35.45      2.72 o 
   4   8   4        8.56       15.50      3.90 o 
   5   8   4       42.46       48.25      5.49 o 
 -12   9   4      326.10      318.12      9.08 o 
 -11   9   4      181.81      175.95      6.63 o 
 -10   9   4      189.59      191.57      6.55 o 
  -9   9   4        0.24       -0.32      2.64 o 
  -8   9   4      249.89      250.38      5.18 o 
  -7   9   4     1031.51     1032.90     13.01 o 
  -6   9   4      760.17      789.75      9.75 o 
  -5   9   4      292.07      297.05      4.76 o 
  -4   9   4      658.44      643.83      8.34 o 
  -3   9   4        0.04        0.72      1.68 o 
  -2   9   4      302.58      301.39      5.19 o 
  -1   9   4     1185.39     1145.59     18.21 o 
   0   9   4      601.37      597.43      7.39 o 
   1   9   4      333.70      331.18      6.33 o 
   2   9   4        1.51        3.44      2.23 o 
   3   9   4       11.55       17.48      3.75 o 
   4   9   4       34.90       37.65      9.66 o 
 -11  10   4        7.93       10.12      3.41 o 
 -10  10   4       30.48       26.88      3.85 o 
  -9  10   4      305.58      313.38      8.42 o 
  -8  10   4      797.65      838.96     12.83 o 
  -7  10   4     1278.34     1288.58     15.88 o 
  -6  10   4      992.84      993.03     19.35 o 
  -5  10   4        0.53       -2.74      1.83 o 
  -4  10   4      156.32      154.66      4.21 o 
  -3  10   4      273.30      300.00      5.26 o 
  -2  10   4      798.37      788.18     12.35 o 
  -1  10   4      439.55      426.15      7.28 o 
   0  10   4       61.30       60.22      3.16 o 
   1  10   4      109.18      119.56      5.89 o 
   2  10   4      233.71      239.82      8.08 o 
 -11  11   4       44.22       44.13      9.96 o 
 -10  11   4      146.99      157.13      8.91 o 
  -9  11   4      458.39      465.32     18.46 o 
  -8  11   4      269.59      272.59      8.00 o 
  -7  11   4      120.85      115.59      5.55 o 
  -6  11   4        0.18       -1.05      2.08 o 
  -5  11   4      252.33      254.77      5.49 o 
  -4  11   4      573.64      575.54      8.91 o 
  -3  11   4      667.78      672.41      9.97 o 
  -2  11   4      250.89      241.81      5.56 o 
  -1  11   4       54.79       58.73      3.95 o 
   0  11   4       22.59       36.00      6.77 o 
   1  11   4      203.95      209.97      8.99 o 
  -9  12   4       61.99       60.77      4.96 o 
  -8  12   4        1.31        2.16      3.64 o 
  -7  12   4      189.45      201.65      7.36 o 
  -6  12   4      596.11      632.29     13.22 o 
  -5  12   4      261.51      247.84     10.94 o 
  -4  12   4      161.31      157.68      6.48 o 
  -3  12   4        3.31        0.18      5.45 o 
  -2  12   4        4.50        0.69      3.07 o 
  -1  12   4      268.78      282.19     10.48 o 
  -6  13   4      600.25      639.27     38.83 o 
  -5  13   4      160.47      175.95      8.63 o 
   0 -12   5      628.28      611.86     17.70 o 
   1 -12   5      520.93      546.09     12.99 o 
   2 -12   5      101.72       94.29      4.41 o 
   3 -12   5        6.87        6.41      2.67 o 
   4 -12   5      234.51      236.78      6.56 o 
   5 -12   5      312.04      295.64      7.39 o 
   6 -12   5      527.31      550.77     11.89 o 
   7 -12   5      220.82      245.21      9.18 o 
   8 -12   5        4.86        6.72      4.11 o 
  -2 -11   5      394.98      380.22     11.59 o 
  -1 -11   5      441.06      455.83     10.69 o 
   0 -11   5       62.09       68.62      3.83 o 
   1 -11   5        0.36       -2.46      2.68 o 
   2 -11   5      141.30      140.11      4.88 o 
   3 -11   5      296.70      298.03      8.17 o 
   4 -11   5      670.10      672.30     10.20 o 
   5 -11   5      819.35      806.12     22.84 o 
   6 -11   5       45.44       42.03      3.86 o 
   7 -11   5        0.04        0.73      2.95 o 
   8 -11   5      141.96      157.30      6.29 o 
   9 -11   5      227.65      239.32      9.09 o 
  -4 -10   5      384.12      397.72     11.88 o 
  -3 -10   5      429.01      436.93     15.25 o 
  -2 -10   5      932.71      904.17     25.00 o 
  -1 -10   5      312.13      298.24      7.97 o 
   0 -10   5       97.25       93.16      4.47 o 
   1 -10   5      466.21      469.73      8.63 o 
   2 -10   5      597.71      579.88      9.81 o 
   3 -10   5     1079.25     1074.43     14.12 o 
   4 -10   5      422.05      399.29      7.45 o 
   5 -10   5      135.76      131.95      4.24 o 
   6 -10   5      127.03      129.32      5.18 o 
   7 -10   5      498.76      514.26     10.83 o 
   8 -10   5      481.60      485.00     12.41 o 
   9 -10   5      427.89      420.45      9.93 o 
  10 -10   5      302.03      337.56     10.68 o 
  -5  -9   5      379.33      409.50     18.86 o 
  -4  -9   5      813.77      832.25     15.79 o 
  -3  -9   5      711.18      727.21     16.50 o 
  -2  -9   5       10.58       15.81      4.74 o 
  -1  -9   5        4.07        2.33      2.14 o 
   0  -9   5     1054.88     1012.22     21.80 o 
   1  -9   5     1585.10     1522.36     20.37 o 
   2  -9   5      574.79      575.84      9.39 o 
   3  -9   5      513.65      491.16      8.27 o 
   4  -9   5       10.48        8.93      1.94 o 
   5  -9   5      320.91      317.85      6.15 o 
   6  -9   5      592.33      559.59     10.82 o 
   7  -9   5      751.04      787.97     11.95 o 
   8  -9   5      603.61      623.21     10.34 o 
   9  -9   5       75.68       75.43      3.82 o 
  10  -9   5       47.16       57.16      5.05 o 
  -6  -8   5      587.24      585.17     14.82 o 
  -5  -8   5      521.39      515.65     11.33 o 
  -4  -8   5       75.24       78.87      6.14 o 
  -3  -8   5       18.17       22.14      3.03 o 
  -2  -8   5      731.00      724.84     13.14 o 
  -1  -8   5     1984.41     1946.40     29.12 o 
   0  -8   5     1032.14     1024.40     14.80 o 
   1  -8   5      530.32      540.27      6.52 o 
   2  -8   5      199.12      196.07      4.01 o 
   3  -8   5       53.19       52.74      1.80 o 
   4  -8   5      571.13      572.21      6.19 o 
   5  -8   5     1794.68     1780.64     16.05 o 
   6  -8   5      226.57      235.89      5.63 o 
   7  -8   5      472.16      438.55      7.83 o 
   8  -8   5       17.15       18.71      2.44 o 
   9  -8   5      650.37      662.69     11.06 o 
  10  -8   5      529.11      503.20     10.99 o 
  11  -8   5      422.96      397.19     11.66 o 
  -7  -7   5      788.95      779.00     15.88 o 
  -6  -7   5      165.66      168.27      6.13 o 
  -5  -7   5        0.12        4.61      2.59 o 
  -4  -7   5      462.17      475.85     10.02 o 
  -3  -7   5      657.34      632.01     17.41 o 
  -2  -7   5     1020.11     1006.91     15.52 o 
  -1  -7   5     1618.60     1679.54     17.57 o 
   0  -7   5       91.31       80.94      2.53 o 
   1  -7   5       99.52      102.20      2.13 o 
   2  -7   5      864.08      859.07      8.86 o 
   3  -7   5     2745.69     2727.40     22.46 o 
   4  -7   5      779.31      752.57      7.20 o 
   5  -7   5      473.26      493.05      5.47 o 
   6  -7   5      163.98      170.94      3.27 o 
   7  -7   5      127.65      142.04      3.41 o 
   8  -7   5      823.87      802.50     18.28 o 
   9  -7   5     1004.09      933.32     16.19 o 
  10  -7   5      393.89      379.45     10.29 o 
  11  -7   5      186.88      201.56      7.03 o 
  -8  -6   5      190.74      185.33      6.72 o 
  -7  -6   5       57.08       59.39      4.04 o 
  -6  -6   5      185.41      181.69      9.61 o 
  -5  -6   5      449.23      461.03      9.69 o 
  -4  -6   5      951.16      907.82     15.30 o 
  -3  -6   5     1614.76     1594.11     17.40 o 
  -2  -6   5      298.84      287.64      3.97 o 
  -1  -6   5      727.26      746.90      9.64 o 
   0  -6   5       65.43       64.76      2.02 o 
   1  -6   5     3678.11     3745.56     30.13 o 
   2  -6   5     2188.04     2146.04     17.75 o 
   3  -6   5      464.95      498.43      5.27 o 
   4  -6   5      523.65      526.70      5.31 o 
   5  -6   5       83.12       81.48      2.03 o 
   6  -6   5      145.91      163.73      3.16 o 
   7  -6   5     2269.25     2195.92     22.65 o 
   8  -6   5     1386.94     1368.56     16.22 o 
   9  -6   5      290.06      280.64      7.33 o 
  10  -6   5      112.53      113.52      5.40 o 
  11  -6   5       77.39       70.26      6.07 o 
  -9  -5   5      187.03      160.06      8.60 o 
  -8  -5   5        5.76       10.42      2.58 o 
  -7  -5   5      222.82      237.97      6.70 o 
  -6  -5   5      905.78      877.14     15.21 o 
  -5  -5   5     2229.76     2213.27     33.47 o 
  -4  -5   5      412.58      443.14      5.66 o 
  -3  -5   5      155.54      167.01      3.09 o 
  -2  -5   5        2.23        5.41      1.22 o 
  -1  -5   5      417.66      448.52      4.88 o 
   0  -5   5     3520.35     3709.58     29.77 o 
   1  -5   5     4467.21     4534.12     36.09 o 
   2  -5   5     1690.14     1690.62     14.04 o 
   3  -5   5      456.81      465.47      4.62 o 
   4  -5   5       43.81       39.78      1.37 o 
   5  -5   5     1285.09     1242.57     10.86 o 
   6  -5   5      882.67      902.04     10.17 o 
   7  -5   5      386.48      386.84      6.11 o 
   8  -5   5      576.61      521.64      7.65 o 
   9  -5   5       11.03        8.13      3.22 o 
  10  -5   5      152.03      147.76      5.75 o 
  11  -5   5      305.72      302.40      8.47 o 
 -10  -4   5      113.54      111.31      5.35 o 
  -9  -4   5       11.28       12.99      2.69 o 
  -8  -4   5      385.60      385.27      7.79 o 
  -7  -4   5     1767.50     1696.67     22.63 o 
  -6  -4   5     1039.36      982.64     14.10 o 
  -5  -4   5      309.17      318.92      4.75 o 
  -4  -4   5       83.03       94.79      2.46 o 
  -3  -4   5      352.10      339.29      4.30 o 
  -2  -4   5      690.11      697.74      6.78 o 
  -1  -4   5    11662.71    12178.72     96.48 o 
   0  -4   5     6624.61     6885.57     54.27 o 
   1  -4   5      769.00      714.78      7.76 o 
   2  -4   5      292.15      366.33      3.66 o 
   3  -4   5     1021.39     1067.47      9.13 o 
   4  -4   5     2033.40     2057.92     17.10 o 
   5  -4   5     3316.16     3253.14     30.12 o 
   6  -4   5      123.29      122.58      3.06 o 
   7  -4   5        1.63        1.79      1.38 o 
   8  -4   5      249.97      225.69      4.70 o 
   9  -4   5      595.90      541.77     14.79 o 
  10  -4   5      676.40      645.09     12.68 o 
  11  -4   5      242.53      281.85      8.17 o 
 -10  -3   5       85.11       80.05      4.01 o 
  -9  -3   5      396.29      381.41      7.73 o 
  -8  -3   5     1366.64     1262.88     17.70 o 
  -7  -3   5      864.77      831.74     12.34 o 
  -6  -3   5       15.71       16.08      1.42 o 
  -5  -3   5      112.10      115.72      2.45 o 
  -4  -3   5      345.66      319.52      3.85 o 
  -3  -3   5     2434.93     2454.58     21.15 o 
  -2  -3   5     3318.16     3234.80     31.31 o 
  -1  -3   5     1304.30     1203.91     10.65 o 
   0  -3   5       83.47       67.35      1.64 o 
   1  -3   5      271.11      295.07      4.07 o 
   2  -3   5     1516.50     1490.08     11.71 o 
   3  -3   5     2406.35     2251.55     18.26 o 
   4  -3   5     4280.83     4352.37     36.82 o 
   5  -3   5      312.15      306.53      4.15 o 
   6  -3   5       74.18       68.28      2.19 o 
   7  -3   5      246.10      236.91      4.16 o 
   8  -3   5     1077.75     1042.54     12.91 o 
   9  -3   5      890.18      936.19     16.18 o 
  10  -3   5      436.01      441.02     11.41 o 
  11  -3   5       13.05       10.26      3.42 o 
 -11  -2   5      205.79      199.79     10.32 o 
 -10  -2   5      388.80      365.99      7.71 o 
  -9  -2   5      683.58      669.44     12.23 o 
  -8  -2   5      284.30      295.14      6.18 o 
  -7  -2   5       25.44       34.05      1.43 o 
  -6  -2   5      197.02      205.36      2.92 o 
  -5  -2   5     2255.95     2373.64     19.42 o 
  -4  -2   5     3095.87     3153.09     25.25 o 
  -3  -2   5     5177.14     5227.87     43.83 o 
  -2  -2   5      252.79      206.31      3.68 o 
  -1  -2   5      766.19      914.99      6.97 o 
   0  -2   5     3041.86     3185.13     38.52 o 
   1  -2   5     2075.99     2037.68     17.92 o 
   2  -2   5     4046.13     4219.56     35.61 o 
   3  -2   5     2001.42     1986.10     15.52 o 
   4  -2   5       30.11       23.99      2.21 o 
   5  -2   5     1036.17     1016.84     10.36 o 
   6  -2   5      410.50      426.69      5.45 o 
   7  -2   5      351.29      349.10      5.29 o 
   8  -2   5      819.29      843.61     10.98 o 
   9  -2   5      235.04      236.76      6.75 o 
  10  -2   5       21.66       22.38      3.57 o 
  11  -2   5       17.29       23.31      4.67 o 
 -11  -1   5      533.61      536.78     13.14 o 
 -10  -1   5      478.60      482.34      8.81 o 
  -9  -1   5       69.55       60.68      3.12 o 
  -8  -1   5      251.87      236.39      5.20 o 
  -7  -1   5      331.50      345.78      5.18 o 
  -6  -1   5      484.72      498.29      4.98 o 
  -5  -1   5     1191.97     1164.75      9.94 o 
  -4  -1   5     8571.63     8826.47     69.29 o 
  -3  -1   5       42.43       50.17      1.42 o 
  -2  -1   5     2810.15     3121.10     23.98 o 
  -1  -1   5     4329.44     4511.21     49.83 o 
   0  -1   5     5493.91     5714.79     46.06 o 
   1  -1   5    16529.07    17345.37    140.97 o 
   2  -1   5     7131.76     7895.23     66.67 o 
   3  -1   5        9.47       13.57      1.42 o 
   4  -1   5     1419.32     1423.79     13.73 o 
   5  -1   5     1468.90     1518.99     14.83 o 
   6  -1   5     1323.92     1359.86     17.54 o 
   7  -1   5      822.87      833.36      9.93 o 
   8  -1   5      109.06      111.38      3.63 o 
   9  -1   5       99.16      116.38      7.88 o 
  10  -1   5      307.23      309.05      9.11 o 
 -12   0   5      392.27      409.37     20.13 o 
 -11   0   5      241.92      246.36      7.43 o 
 -10   0   5        2.69        3.49      2.03 o 
  -9   0   5      438.86      435.15      7.69 o 
  -8   0   5     1579.04     1604.83     14.46 o 
  -7   0   5      738.68      743.75      6.99 o 
  -6   0   5     1389.32     1332.41     11.31 o 
  -5   0   5     1847.82     1781.29     14.60 o 
  -4   0   5       55.07       54.61      1.44 o 
  -3   0   5    12220.26    12656.81    102.22 o 
  -2   0   5     9537.03     9414.47     72.60 o 
  -1   0   5     3474.61     3405.74     46.02 o 
   0   0   5     2404.81     2748.61     20.11 o 
   1   0   5     1442.08     1778.54     14.75 o 
   2   0   5        1.42        8.19      1.68 o 
   3   0   5      443.74      410.83      4.64 o 
   4   0   5     2755.67     2780.41     25.78 o 
   5   0   5     3541.57     3495.87     32.34 o 
   6   0   5      516.91      553.97      8.86 o 
   7   0   5       27.94       25.36      1.94 o 
   8   0   5      178.21      196.40      4.57 o 
   9   0   5      347.83      370.17      8.96 o 
  10   0   5      460.74      471.98     10.88 o 
 -12   1   5      146.82      160.64      7.81 o 
 -11   1   5       44.40       46.67      3.96 o 
 -10   1   5      855.34      842.99     15.05 o 
  -9   1   5     1320.55     1321.07     15.59 o 
  -8   1   5      701.92      703.13      7.11 o 
  -7   1   5     1938.80     1933.78     17.45 o 
  -6   1   5      729.43      722.21      6.56 o 
  -5   1   5      244.81      262.59      2.95 o 
  -3   1   5     2535.54     2455.32     19.99 o 
  -2   1   5     3715.03     3565.86     25.88 o 
  -1   1   5     1916.38     1993.28     14.10 o 
   0   1   5      141.20      106.35      1.84 o 
   2   1   5     4917.61     5378.09     40.83 o 
   3   1   5     1685.04     1672.02     15.87 o 
   4   1   5     1821.00     1796.73     17.25 o 
   5   1   5       75.83       72.28      2.55 o 
   6   1   5       31.21       38.32      2.05 o 
   7   1   5      512.63      511.25      7.68 o 
   8   1   5      755.80      759.81     10.56 o 
   9   1   5      302.77      304.52      8.45 o 
  10   1   5       76.95       64.04      4.73 o 
 -12   2   5       61.47       67.78      7.32 o 
 -11   2   5     1117.93     1125.97     19.31 o 
 -10   2   5      994.17     1002.02     14.35 o 
  -9   2   5      317.52      305.37      5.08 o 
  -8   2   5       78.86       69.56      1.83 o 
  -7   2   5       14.44       14.03      1.07 o 
  -6   2   5     1155.84     1138.57      9.75 o 
  -5   2   5     3270.00     3133.38     25.02 o 
  -4   2   5     3424.52     3351.60     28.36 o 
  -3   2   5     5079.63     5206.55     46.89 o 
  -2   2   5     1234.32     1363.06     11.42 o 
  -1   2   5     1655.56     1755.58     14.75 o 
   0   2   5     5924.19     6099.76     51.63 o 
   1   2   5     2599.00     2673.26     20.59 o 
   2   2   5     2455.27     2527.48     20.46 o 
   3   2   5      816.28      834.53      7.98 o 
   4   2   5        0.01        2.41      1.25 o 
   5   2   5      448.91      465.37      7.44 o 
   6   2   5     1057.60     1104.34     12.62 o 
   7   2   5     1407.66     1416.06     21.72 o 
   8   2   5      418.83      410.84      9.56 o 
   9   2   5       16.43        9.62      3.38 o 
 -13   3   5       60.52       64.98      6.06 o 
 -12   3   5     1042.18     1039.03     18.63 o 
 -11   3   5      316.77      327.42      6.81 o 
 -10   3   5      252.77      228.41      7.61 o 
  -9   3   5       69.22       58.62      2.14 o 
  -8   3   5       12.79       15.63      1.41 o 
  -7   3   5     2072.62     2060.69     17.07 o 
  -6   3   5     2647.08     2615.69     23.70 o 
  -5   3   5      896.08      856.26      7.44 o 
  -4   3   5       33.26       31.59      1.29 o 
  -3   3   5      593.72      648.76      5.70 o 
  -2   3   5     3806.29     3849.44     32.58 o 
  -1   3   5     7887.49     7948.83     60.48 o 
   0   3   5     4903.10     5187.95     39.34 o 
   1   3   5     2931.42     3053.57     24.53 o 
   2   3   5      125.98      137.23      2.20 o 
   3   3   5       93.58       94.23      2.14 o 
   4   3   5      421.89      428.21      6.53 o 
   5   3   5     2733.69     2628.16     26.83 o 
   6   3   5     1216.86     1226.68     19.72 o 
   7   3   5      137.77      144.79      4.16 o 
   8   3   5        9.97       12.95      3.44 o 
   9   3   5       51.67       51.10      4.74 o 
 -13   4   5      401.82      408.68     12.13 o 
 -12   4   5      139.95      119.03      5.67 o 
 -11   4   5       49.03       49.37      3.31 o 
 -10   4   5       98.60       90.74      3.58 o 
  -9   4   5      356.20      353.41      5.24 o 
  -8   4   5     2322.19     2301.74     19.48 o 
  -7   4   5     2134.90     2100.53     26.09 o 
  -6   4   5      177.82      196.86      3.01 o 
  -5   4   5        0.82        5.08      0.94 o 
  -4   4   5      713.23      714.05      7.27 o 
  -3   4   5     2335.53     2402.37     22.13 o 
  -2   4   5     1233.19     1088.42      8.69 o 
  -1   4   5     4934.53     5154.53     40.86 o 
   0   4   5      609.53      651.61      6.01 o 
   1   4   5        8.63       14.07      1.16 o 
   2   4   5     1289.42     1303.99     16.03 o 
   3   4   5      748.12      730.54      7.49 o 
   4   4   5     2622.30     2535.63     25.95 o 
   5   4   5     1182.51     1214.71     13.81 o 
   6   4   5      246.78      233.83      5.18 o 
   7   4   5       98.83      103.49      5.16 o 
   8   4   5      163.28      154.68      6.56 o 
 -13   5   5      212.61      211.85      9.01 o 
 -12   5   5       10.68        9.96      2.61 o 
 -11   5   5      152.96      144.66      5.10 o 
 -10   5   5      927.93      881.02     13.13 o 
  -9   5   5     1852.05     1814.89     21.50 o 
  -8   5   5     1966.34     1893.53     19.56 o 
  -7   5   5      595.43      582.18      6.70 o 
  -6   5   5      809.87      786.78      8.31 o 
  -5   5   5     2495.10     2455.34     22.87 o 
  -4   5   5     1673.07     1701.69     16.16 o 
  -3   5   5     3569.83     3497.29     35.86 o 
  -2   5   5      670.61      621.97      5.75 o 
  -1   5   5       10.82       18.36      1.02 o 
   0   5   5     1104.28     1145.74      9.83 o 
   1   5   5     2517.50     2559.15     21.13 o 
   2   5   5     1285.86     1246.10     11.08 o 
   3   5   5      642.97      652.25      7.58 o 
   4   5   5      324.85      323.91      5.40 o 
   5   5   5       37.25       38.48      2.65 o 
   6   5   5      164.13      153.23      6.75 o 
   7   5   5      359.61      368.96      9.50 o 
 -13   6   5       24.42       14.44      3.36 o 
 -12   6   5      162.85      149.67      5.13 o 
 -11   6   5      540.01      561.52      9.81 o 
 -10   6   5      580.85      552.87     11.07 o 
  -9   6   5      849.28      836.15     10.71 o 
  -8   6   5       17.71       17.98      1.68 o 
  -7   6   5      105.17      110.52      2.69 o 
  -6   6   5      994.74     1002.79     14.64 o 
  -5   6   5     1959.94     1965.88     18.79 o 
  -4   6   5     1472.45     1457.82     14.26 o 
  -3   6   5      215.15      198.62      3.21 o 
  -2   6   5        0.32        1.81      0.93 o 
  -1   6   5     1237.62     1233.26     10.81 o 
   0   6   5     1074.17     1095.97      9.87 o 
   1   6   5     3065.62     3069.81     25.28 o 
   2   6   5      466.86      456.08      5.31 o 
   3   6   5       17.90       22.98      2.13 o 
   4   6   5      569.93      549.18      7.90 o 
   5   6   5      736.31      721.61     13.89 o 
   6   6   5      737.11      738.00     23.35 o 
   7   6   5       80.11       77.16      6.26 o 
 -13   7   5      426.17      471.47     11.75 o 
 -12   7   5      394.99      387.41      8.25 o 
 -11   7   5      440.20      426.50     10.93 o 
 -10   7   5       32.71       38.17      3.46 o 
  -9   7   5       82.09       92.78      6.37 o 
  -8   7   5      558.86      531.11      7.08 o 
  -7   7   5     1389.71     1399.87     15.07 o 
  -6   7   5      186.13      206.71      3.84 o 
  -5   7   5       29.49       36.93      1.78 o 
  -4   7   5        1.32        2.83      1.28 o 
  -3   7   5      471.49      458.28      5.76 o 
  -2   7   5      144.00      144.12      3.11 o 
  -1   7   5     1387.00     1392.15     12.50 o 
   0   7   5     1123.00     1176.13     11.14 o 
   1   7   5      153.59      163.53      2.97 o 
   2   7   5        2.28        3.28      1.59 o 
   3   7   5      454.12      465.75      7.58 o 
   4   7   5      372.78      354.97      8.95 o 
   5   7   5      559.09      589.61     12.63 o 
   6   7   5      118.88      114.18      7.02 o 
 -12   8   5      205.67      217.11      7.48 o 
 -11   8   5        0.12       -0.08      4.42 o 
 -10   8   5      239.87      225.17      6.96 o 
  -9   8   5      593.58      586.11     11.54 o 
  -8   8   5      704.64      726.61      9.81 o 
  -7   8   5     2593.63     2593.96     26.54 o 
  -6   8   5       96.04      111.16      4.61 o 
  -5   8   5      117.53      116.15      3.12 o 
  -4   8   5      837.25      807.34     10.00 o 
  -3   8   5      873.26      868.71      9.30 o 
  -2   8   5     1290.93     1252.38     13.90 o 
  -1   8   5       55.02       74.86      2.42 o 
   0   8   5       76.52       79.67      2.42 o 
   1   8   5      332.70      342.15      6.26 o 
   2   8   5      762.52      737.96     10.42 o 
   3   8   5      555.87      553.25     11.83 o 
   4   8   5      386.13      387.33     11.96 o 
   5   8   5       26.53       29.06      4.96 o 
 -12   9   5       40.36       35.24      8.59 o 
 -11   9   5      356.53      360.01      9.41 o 
 -10   9   5      147.40      147.98      5.92 o 
  -9   9   5      623.37      613.47     15.35 o 
  -8   9   5      449.19      447.62      9.71 o 
  -7   9   5       32.43       34.60      2.42 o 
  -6   9   5        4.16        2.86      1.84 o 
  -5   9   5      808.69      780.29      9.63 o 
  -4   9   5     1013.26      966.96     14.64 o 
  -3   9   5      915.29      888.74      9.81 o 
  -2   9   5      278.68      280.47      5.39 o 
  -1   9   5       22.63       22.10      1.99 o 
   0   9   5       75.09       85.84      3.03 o 
   1   9   5      817.02      815.03     17.54 o 
   2   9   5      817.51      791.00     23.58 o 
   3   9   5       80.57       78.05      5.24 o 
 -11  10   5      436.73      432.43     14.80 o 
 -10  10   5      370.78      356.66      9.26 o 
  -9  10   5       10.72       10.86      3.24 o 
  -8  10   5        0.72       -2.83      2.78 o 
  -7  10   5      537.83      522.37     11.02 o 
  -6  10   5      425.91      435.53     11.80 o 
  -5  10   5      484.68      473.05      8.50 o 
  -4  10   5      400.70      386.76      6.63 o 
  -3  10   5        4.09        1.32      2.01 o 
  -2  10   5       79.69       79.35      4.58 o 
  -1  10   5      317.63      340.70      7.38 o 
   0  10   5      428.07      429.37     10.27 o 
   1  10   5      100.34      109.96      5.76 o 
   2  10   5       67.90       61.71      4.93 o 
 -10  11   5       15.97       11.67      3.61 o 
  -9  11   5       89.94       94.85      6.44 o 
  -8  11   5      151.81      161.53      6.37 o 
  -7  11   5      691.58      697.68     13.76 o 
  -6  11   5      543.91      525.96     12.81 o 
  -5  11   5        6.37        4.80      3.08 o 
  -4  11   5        0.45       -2.59      2.96 o 
  -3  11   5      198.37      174.92     11.66 o 
  -2  11   5      588.12      606.61     10.59 o 
  -1  11   5      249.66      231.95      7.26 o 
   0  11   5       61.03       62.65      8.02 o 
   1  11   5        4.83       -4.35      4.33 o 
  -9  12   5      338.68      351.38     11.39 o 
  -8  12   5      469.32      482.10     11.38 o 
  -7  12   5      111.04      115.67      5.87 o 
  -6  12   5       20.70       18.74      3.79 o 
  -5  12   5        8.19        4.83      3.64 o 
  -4  12   5      298.33      291.77      9.11 o 
  -3  12   5      400.47      411.11     13.04 o 
  -2  12   5      189.77      186.09      6.44 o 
   0 -12   6       42.64       36.52      4.16 o 
   1 -12   6      213.78      207.66      9.41 o 
   2 -12   6      730.40      718.10     13.69 o 
   3 -12   6      208.23      201.56      7.85 o 
   4 -12   6       37.35       35.02      3.49 o 
   5 -12   6        1.12        0.04      3.76 o 
   6 -12   6      214.33      220.73      8.72 o 
   7 -12   6      740.32      747.23     30.96 o 
  -2 -11   6        1.57        3.28      3.09 o 
  -1 -11   6       27.61       33.16      3.72 o 
   0 -11   6      720.79      748.56     11.04 o 
   1 -11   6      514.66      494.97      9.42 o 
   2 -11   6      123.06      114.85      4.62 o 
   3 -11   6        1.60        3.19      2.32 o 
   4 -11   6       43.59       38.11      2.84 o 
   5 -11   6      407.12      387.52     12.85 o 
   6 -11   6     1315.74     1350.57     22.43 o 
   7 -11   6      787.08      858.89     16.00 o 
   8 -11   6       34.13       36.94      4.79 o 
  -4 -10   6        1.84       -1.99      3.09 o 
  -3 -10   6      135.91      133.72      6.02 o 
  -2 -10   6      558.51      527.44      9.96 o 
  -1 -10   6      843.18      856.08     14.35 o 
   0 -10   6      572.27      565.55      9.92 o 
   1 -10   6       11.24       14.61      2.61 o 
   2 -10   6       51.27       53.75      3.13 o 
   3 -10   6      140.53      133.66      4.07 o 
   4 -10   6      743.48      763.16     11.74 o 
   5 -10   6      731.56      748.93     13.64 o 
   6 -10   6      152.24      166.16      5.81 o 
   7 -10   6       79.03       73.84      6.21 o 
   8 -10   6       36.05       30.24      3.70 o 
   9 -10   6       90.67       95.51      5.03 o 
  -5  -9   6       35.20       31.98      3.93 o 
  -4  -9   6      139.22      133.38      5.11 o 
  -3  -9   6      436.49      446.00      8.80 o 
  -2  -9   6     1306.63     1276.25     18.34 o 
  -1  -9   6      965.87      942.08     12.39 o 
   0  -9   6      121.48      123.89      4.52 o 
   1  -9   6      210.47      211.83      5.23 o 
   2  -9   6      981.84      990.31     12.96 o 
   3  -9   6     1239.07     1195.63     16.40 o 
   4  -9   6     1077.19     1007.43     14.22 o 
   5  -9   6       76.25       84.40      3.45 o 
   6  -9   6      229.96      223.64      5.20 o 
   7  -9   6      397.68      399.87      7.50 o 
   8  -9   6      168.65      151.41      4.77 o 
   9  -9   6      372.03      377.57      7.87 o 
  10  -9   6      188.28      205.37      6.68 o 
  -6  -8   6       81.06       71.28      4.64 o 
  -5  -8   6      255.11      242.03      6.85 o 
  -4  -8   6      603.27      598.87     10.52 o 
  -3  -8   6      335.57      324.15      6.89 o 
  -2  -8   6      269.72      268.86      6.15 o 
  -1  -8   6      112.66       94.46      3.75 o 
   0  -8   6      217.04      214.16      5.10 o 
   1  -8   6      345.39      325.97      6.17 o 
   2  -8   6     1080.89     1063.99     17.99 o 
   3  -8   6      623.53      586.90      7.98 o 
   4  -8   6        2.54        2.46      1.38 o 
   5  -8   6      134.04      115.91      3.72 o 
   6  -8   6      342.29      336.36      6.45 o 
   7  -8   6     1438.03     1407.92     19.14 o 
   8  -8   6      980.58     1001.85     14.75 o 
   9  -8   6      326.66      320.42      7.08 o 
  10  -8   6        0.02        3.75      2.74 o 
  -7  -7   6      171.36      173.58      6.56 o 
  -6  -7   6      831.45      790.42     23.84 o 
  -5  -7   6     1009.05      980.25     14.86 o 
  -4  -7   6      539.45      554.28      9.60 o 
  -3  -7   6       14.46       11.67      2.16 o 
  -2  -7   6      748.68      748.21      9.92 o 
  -1  -7   6     1050.46     1044.52     13.18 o 
   0  -7   6       99.25      106.52      3.98 o 
   1  -7   6      745.07      741.74      8.18 o 
   2  -7   6      191.33      179.80      3.21 o 
   3  -7   6       32.53       28.55      1.35 o 
   4  -7   6     1842.99     1775.66     15.79 o 
   5  -7   6      918.00      938.70      9.84 o 
   6  -7   6      296.40      308.61      6.59 o 
   7  -7   6      782.62      768.28     11.80 o 
   8  -7   6      209.82      199.92      6.82 o 
   9  -7   6       15.60       16.29      2.70 o 
  10  -7   6      288.69      277.83      7.89 o 
  11  -7   6      427.79      408.38     11.74 o 
  -8  -6   6      336.72      332.38      8.69 o 
  -7  -6   6      559.94      541.66      9.99 o 
  -6  -6   6     1021.20     1008.95     17.55 o 
  -5  -6   6      403.32      387.42      7.53 o 
  -4  -6   6       11.21       19.89      2.20 o 
  -3  -6   6     1207.05     1219.94     18.67 o 
  -2  -6   6     2002.04     1962.87     21.06 o 
  -1  -6   6     2601.45     2610.38     29.84 o 
   0  -6   6     1781.37     1797.34     15.10 o 
   1  -6   6      904.08      883.25      7.98 o 
   2  -6   6      357.76      357.92      4.10 o 
   3  -6   6     4155.30     4191.88     43.54 o 
   4  -6   6     1635.46     1608.57     13.72 o 
   5  -6   6     1406.04     1437.96     16.43 o 
   6  -6   6      128.45      134.00      3.10 o 
   7  -6   6        2.86        6.79      2.32 o 
   8  -6   6      396.05      374.51      8.33 o 
   9  -6   6      729.02      686.91     12.93 o 
  10  -6   6      636.08      622.22     16.47 o 
  11  -6   6      214.11      228.97     14.46 o 
  -9  -5   6      584.73      610.00     18.81 o 
  -8  -5   6      491.74      499.02      9.50 o 
  -7  -5   6      259.15      271.28      6.36 o 
  -6  -5   6        4.40        5.18      2.08 o 
  -5  -5   6       60.62       61.84      4.60 o 
  -4  -5   6     3095.18     3015.05     33.82 o 
  -3  -5   6     1885.52     1826.05     16.43 o 
  -2  -5   6      815.09      790.86      7.76 o 
  -1  -5   6      828.91      844.85      7.60 o 
   0  -5   6       25.06       26.11      1.03 o 
   1  -5   6      538.05      521.95      5.00 o 
   2  -5   6     1521.12     1537.82     12.87 o 
   3  -5   6     3179.80     3195.78     25.78 o 
   4  -5   6     1865.23     1899.55     15.83 o 
   5  -5   6      173.49      166.21      2.62 o 
   6  -5   6       12.71       11.97      1.38 o 
   7  -5   6     1298.14     1245.00     27.65 o 
   8  -5   6      863.45      835.60     14.50 o 
   9  -5   6      549.44      536.56     10.93 o 
  10  -5   6      145.68      145.55      5.98 o 
  11  -5   6        0.81       -0.41      3.80 o 
 -10  -4   6      526.31      526.71     11.57 o 
  -9  -4   6      317.74      320.71      7.31 o 
  -8  -4   6       44.26       50.01      3.74 o 
  -7  -4   6       16.43       18.39      2.39 o 
  -6  -4   6     1664.11     1551.19     20.55 o 
  -5  -4   6     4708.67     4571.56     50.01 o 
  -4  -4   6     1951.50     1873.89     16.74 o 
  -3  -4   6      572.00      519.61      5.44 o 
  -2  -4   6      270.41      278.21      3.59 o 
  -1  -4   6        9.74       10.16      0.88 o 
   2  -4   6     1480.70     1472.77     13.01 o 
   3  -4   6      671.21      639.33      5.87 o 
   4  -4   6       15.99       13.63      1.00 o 
   5  -4   6     1941.78     1854.39     16.69 o 
   6  -4   6      620.31      657.57      7.48 o 
   7  -4   6     1581.34     1566.64     17.40 o 
   8  -4   6      363.46      357.68      8.07 o 
   9  -4   6        1.45        2.35      2.66 o 
  10  -4   6       44.62       40.29      4.33 o 
  11  -4   6      152.73      133.13      7.11 o 
 -10  -3   6      221.71      227.65      6.91 o 
  -9  -3   6        1.21        1.81      2.20 o 
  -8  -3   6      350.71      360.34      7.16 o 
  -7  -3   6     1321.94     1276.35     17.43 o 
  -6  -3   6     1447.76     1380.51     16.64 o 
  -5  -3   6     1745.45     1703.39     14.38 o 
  -4  -3   6      378.49      395.19      4.18 o 
  -3  -3   6       26.33       29.55      1.23 o 
  -2  -3   6     1209.98     1223.91     11.72 o 
  -1  -3   6     5024.49     5200.86     45.00 o 
   0  -3   6     1539.04     1471.04     13.21 o 
   1  -3   6     2731.69     2926.98     25.58 o 
   2  -3   6      844.51      869.62     24.99 o 
   3  -3   6      249.22      266.83      2.94 o 
   4  -3   6     2348.97     2296.76     18.79 o 
   5  -3   6     1875.81     1940.04     19.03 o 
   6  -3   6     1429.75     1381.02     14.12 o 
   7  -3   6      151.80      150.19      3.48 o 
   8  -3   6       12.06       11.93      2.76 o 
   9  -3   6      262.36      251.41      7.04 o 
  10  -3   6      573.71      580.35     14.24 o 
  11  -3   6      564.95      609.87     15.15 o 
 -11  -2   6       10.53       13.77      3.94 o 
 -10  -2   6        0.63       -0.45      2.92 o 
  -9  -2   6      332.93      328.47      7.16 o 
  -8  -2   6     1738.11     1695.60     22.80 o 
  -7  -2   6     1239.99     1223.80     14.46 o 
  -6  -2   6      104.65      114.39      2.37 o 
  -5  -2   6       12.02       19.08      1.07 o 
  -4  -2   6      147.79      151.89      2.92 o 
  -3  -2   6     5389.83     5644.23     51.32 o 
  -2  -2   6     7268.23     7464.75     60.62 o 
  -1  -2   6     7783.75     8222.58     59.74 o 
   0  -2   6      842.92      863.79      6.96 o 
   1  -2   6      540.23      618.55      5.49 o 
   2  -2   6      537.98      527.81      5.57 o 
   3  -2   6     3176.81     3054.25     24.53 o 
   4  -2   6     3896.67     4016.99     36.63 o 
   5  -2   6     1015.94      999.86     10.25 o 
   6  -2   6       67.25       73.41      2.54 o 
   7  -2   6      524.73      500.93      6.77 o 
   8  -2   6      374.23      366.04      9.25 o 
   9  -2   6      705.20      748.64     13.90 o 
  10  -2   6      412.25      426.51     10.08 o 
 -11  -1   6      114.84      114.68      5.46 o 
 -10  -1   6      715.78      709.18     11.48 o 
  -9  -1   6     1205.66     1176.37     16.47 o 
  -8  -1   6      243.05      247.16      4.50 o 
  -7  -1   6       10.35       17.56      1.47 o 
  -6  -1   6      499.59      460.83      4.80 o 
  -5  -1   6      902.72      922.54      8.60 o 
  -4  -1   6     5489.72     5629.49     54.51 o 
  -3  -1   6     3222.96     3313.83     26.85 o 
  -2  -1   6     4697.28     4701.43     34.10 o 
  -1  -1   6      667.73      614.14      8.48 o 
   0  -1   6      639.81      679.79      6.36 o 
   1  -1   6     5504.39     5637.32     42.99 o 
   2  -1   6     7001.70     7169.82     65.76 o 
   3  -1   6     3816.37     3916.70     33.26 o 
   4  -1   6     1449.09     1554.28     14.94 o 
   5  -1   6      376.14      359.47      4.69 o 
   6  -1   6      423.34      437.16      5.95 o 
   7  -1   6      670.29      688.22     12.85 o 
   8  -1   6     1009.04      979.39     16.65 o 
   9  -1   6      167.17      172.84      6.10 o 
  10  -1   6       20.57       26.20      3.80 o 
 -12   0   6      190.27      184.17      8.27 o 
 -11   0   6      631.37      621.74     12.76 o 
 -10   0   6     1186.11     1161.53     16.53 o 
  -9   0   6      168.08      161.46      4.50 o 
  -8   0   6      406.85      370.76      5.73 o 
  -7   0   6     2639.44     2615.04     25.02 o 
  -6   0   6     1476.66     1427.42     12.02 o 
  -4   0   6     3042.73     3055.91     26.63 o 
  -3   0   6     1256.11     1187.21      9.43 o 
  -2   0   6      147.45      202.73      3.31 o 
  -1   0   6     3463.42     3783.23     63.08 o 
   0   0   6     4076.99     3966.75     28.83 o 
   1   0   6     5115.75     5276.51     42.82 o 
   2   0   6      613.24      594.98      9.25 o 
   3   0   6        1.37        2.64      0.84 o 
   4   0   6      834.14      819.12      8.56 o 
   5   0   6      205.04      216.80      3.58 o 
   6   0   6      756.10      790.38      9.37 o 
   7   0   6     1156.65     1179.76     17.46 o 
   8   0   6      237.71      254.67      7.09 o 
   9   0   6       63.22       70.88      4.57 o 
  10   0   6      247.93      273.86      8.35 o 
 -12   1   6      411.43      436.16     12.38 o 
 -11   1   6      282.65      270.67      7.64 o 
 -10   1   6      123.76      111.78      4.82 o 
  -9   1   6       73.21       78.86      2.81 o 
  -8   1   6      773.37      787.68      9.45 o 
  -7   1   6     1112.54     1135.71      9.95 o 
  -6   1   6     1761.78     1784.89     14.74 o 
  -5   1   6     1994.22     1899.04     52.64 o 
  -4   1   6      230.91      206.02      2.55 o 
  -3   1   6     3090.60     3215.52     24.68 o 
  -2   1   6     4991.56     5132.58     40.22 o 
  -1   1   6     7677.88     7902.37     57.52 o 
   0   1   6     6471.16     6496.24    113.13 o 
   1   1   6      537.42      549.93      5.76 o 
   2   1   6      144.62      116.65      1.81 o 
   3   1   6      827.11      832.27      7.48 o 
   4   1   6     1196.03     1205.11     15.52 o 
   5   1   6      664.86      683.59      7.78 o 
   6   1   6      449.23      456.78      8.51 o 
   7   1   6       19.92       28.50      4.09 o 
   8   1   6      185.23      184.87      9.43 o 
   9   1   6      353.69      382.96      9.62 o 
 -12   2   6       62.44       65.45      8.17 o 
 -11   2   6        1.01        3.69      2.78 o 
 -10   2   6      477.96      471.91      8.21 o 
  -9   2   6      475.61      483.85      7.00 o 
  -8   2   6      653.09      689.55      8.27 o 
  -7   2   6      657.49      691.70      6.49 o 
  -6   2   6      105.73      123.63      2.00 o 
  -5   2   6      375.91      376.13      5.67 o 
  -4   2   6     1788.51     1704.20     15.16 o 
  -3   2   6      720.95      608.73      5.42 o 
  -2   2   6     2164.40     2055.67     15.96 o 
  -1   2   6     5899.67     6061.39     46.82 o 
   0   2   6      725.06      818.10      8.16 o 
   1   2   6     3006.00     3145.74     25.18 o 
   2   2   6     3593.82     3624.21     29.07 o 
   3   2   6     1074.69     1109.93     11.30 o 
   4   2   6      648.27      680.02      7.67 o 
   5   2   6      533.19      506.46      6.76 o 
   6   2   6       61.60       54.84      3.76 o 
   7   2   6      371.31      371.39      8.78 o 
   8   2   6      538.34      583.19     12.07 o 
   9   2   6      353.24      341.53      9.21 o 
 -13   3   6      244.78      242.50      9.52 o 
 -12   3   6       47.48       55.68      4.29 o 
 -11   3   6      548.74      530.64      9.24 o 
 -10   3   6      703.55      674.34     10.54 o 
  -9   3   6      596.49      600.42     10.32 o 
  -8   3   6      606.10      591.19      6.15 o 
  -7   3   6       26.81       28.44      1.55 o 
  -6   3   6     1822.75     1809.73     14.94 o 
  -5   3   6     3451.02     3251.78     25.93 o 
  -3   3   6     1091.28     1031.24     10.10 o 
  -2   3   6      698.42      678.78      6.94 o 
   0   3   6     3464.92     3568.37     28.48 o 
   1   3   6     5693.51     5685.93     45.02 o 
   2   3   6     2138.81     2283.22     23.69 o 
   3   3   6      419.25      449.61      5.15 o 
   4   3   6      154.71      159.90      3.43 o 
   5   3   6        9.21       16.91      2.46 o 
   6   3   6      433.65      445.27      9.60 o 
   7   3   6      763.47      760.58     14.27 o 
   8   3   6      363.28      341.12      8.96 o 
 -13   4   6       68.13       50.01      5.34 o 
 -12   4   6      342.58      337.71      8.91 o 
 -11   4   6      407.91      415.32      7.88 o 
 -10   4   6      126.34      117.15      4.05 o 
  -9   4   6      276.40      280.75      5.79 o 
  -8   4   6        8.06        9.40      1.37 o 
  -7   4   6     1321.74     1352.16     11.61 o 
  -6   4   6     3140.40     3022.15     30.23 o 
  -5   4   6     3982.99     3975.09     33.67 o 
  -4   4   6      492.19      510.14      5.13 o 
  -3   4   6        0.93        5.73      1.54 o 
  -2   4   6      245.96      216.36      2.56 o 
  -1   4   6     3129.19     3193.82     25.65 o 
   0   4   6     3869.02     3899.68     31.24 o 
   1   4   6     1865.79     1893.10     18.15 o 
   2   4   6        2.23        5.00      1.05 o 
   3   4   6      345.10      310.19      4.80 o 
   4   4   6      242.97      249.59      4.47 o 
   5   4   6      948.31      922.00     13.32 o 
   6   4   6      591.23      601.86     12.03 o 
   7   4   6      117.31      105.85      5.42 o 
   8   4   6       16.49       17.81      4.12 o 
 -13   5   6      462.00      478.50     13.29 o 
 -12   5   6      344.34      321.82      7.22 o 
 -11   5   6      103.52       99.76      4.06 o 
 -10   5   6        7.23        9.37      2.15 o 
  -9   5   6      123.23      144.61      4.24 o 
  -8   5   6     1119.02     1102.16     14.10 o 
  -7   5   6     1965.12     1943.06     21.39 o 
  -6   5   6      679.62      693.27      7.48 o 
  -5   5   6       33.53       38.21      1.50 o 
  -4   5   6      661.20      685.25      6.76 o 
  -3   5   6      769.99      724.05      6.64 o 
  -2   5   6     3105.11     3088.87     25.01 o 
  -1   5   6     2374.53     2362.70     19.40 o 
   0   5   6      697.60      703.29      6.40 o 
   1   5   6       36.73       42.41      1.53 o 
   2   5   6       47.32       33.23      1.54 o 
   3   5   6      511.67      483.51      6.17 o 
   4   5   6      615.15      599.20      7.90 o 
   5   5   6      333.44      338.97      7.18 o 
   6   5   6       13.22        8.84      3.26 o 
   7   5   6        1.24        0.91      3.52 o 
 -13   6   6      474.03      508.79     10.96 o 
 -12   6   6       35.30       31.60      3.11 o 
 -11   6   6       61.86       69.32      3.77 o 
 -10   6   6      231.78      230.08      5.66 o 
  -9   6   6      646.48      685.78     10.74 o 
  -8   6   6     1281.70     1274.07     19.95 o 
  -7   6   6     1360.95     1393.77     15.94 o 
  -6   6   6      103.98       94.30      2.95 o 
  -5   6   6       47.27       51.84      2.62 o 
  -4   6   6      837.95      896.70     10.65 o 
  -3   6   6     2459.51     2479.10     20.64 o 
  -2   6   6     1555.48     1483.73     12.74 o 
  -1   6   6       28.68       38.61      1.43 o 
   0   6   6      246.42      255.79      3.41 o 
   1   6   6      256.13      271.35      3.75 o 
   2   6   6      792.61      800.20      8.94 o 
   3   6   6     1376.46     1361.58     18.59 o 
   4   6   6      622.59      585.80      9.99 o 
   5   6   6        5.24        9.62      2.76 o 
   6   6   6       37.46       33.17      3.48 o 
 -13   7   6       14.01       14.91      3.41 o 
 -12   7   6      110.13       93.71      4.25 o 
 -11   7   6      370.24      372.03      7.93 o 
 -10   7   6      709.81      662.63     12.63 o 
  -9   7   6      580.32      562.24     11.04 o 
  -8   7   6      136.59      141.76      5.08 o 
  -7   7   6      246.23      248.81      4.50 o 
  -6   7   6       61.12       59.54      2.75 o 
  -5   7   6     1886.29     1875.56     21.60 o 
  -4   7   6     1804.35     1783.82     19.95 o 
  -3   7   6      742.64      698.73      8.75 o 
  -2   7   6      340.93      318.54      3.90 o 
  -1   7   6       87.83       88.16      2.18 o 
   0   7   6      236.14      245.74      3.60 o 
   1   7   6     1606.43     1632.47     15.78 o 
   2   7   6     1387.31     1365.56     18.69 o 
   3   7   6      327.06      321.55      8.30 o 
   4   7   6        1.35       -1.19      2.98 o 
   5   7   6      315.97      321.22      8.97 o 
 -12   8   6      348.42      347.01      7.88 o 
 -11   8   6      534.53      539.86     10.01 o 
 -10   8   6      343.45      337.94      8.47 o 
  -9   8   6        4.35        2.59      2.67 o 
  -8   8   6      644.63      617.70     11.74 o 
  -7   8   6     1050.63     1031.44     17.01 o 
  -6   8   6      411.80      421.08      6.45 o 
  -5   8   6     1274.09     1240.37     12.83 o 
  -4   8   6      302.04      286.26      4.71 o 
  -3   8   6      279.21      269.38      4.96 o 
  -2   8   6      877.90      798.07      8.86 o 
  -1   8   6     1281.02     1264.05     16.45 o 
   0   8   6      567.02      540.35      7.37 o 
   1   8   6      441.57      471.14     10.25 o 
   2   8   6       78.63       85.51      4.80 o 
   3   8   6        1.41        2.00      3.33 o 
   4   8   6      383.97      378.77      9.92 o 
 -12   9   6      272.30      293.15     10.18 o 
 -11   9   6       84.48       97.37      5.34 o 
 -10   9   6      253.03      239.27     10.22 o 
  -9   9   6      299.84      309.51      8.08 o 
  -8   9   6      578.11      593.66     11.77 o 
  -7   9   6      616.79      631.00     14.75 o 
  -6   9   6      621.88      620.13     18.67 o 
  -5   9   6        0.95       -1.69      2.37 o 
  -4   9   6      285.11      271.13      7.04 o 
  -3   9   6     1511.71     1413.96     22.35 o 
  -2   9   6      743.37      722.34     11.27 o 
  -1   9   6      512.87      488.85      8.90 o 
   0   9   6      146.11      133.86     10.58 o 
   1   9   6       54.70       57.23      4.33 o 
   2   9   6       61.76       63.67      4.84 o 
   3   9   6      356.25      380.29     10.04 o 
 -11  10   6      187.38      201.03     17.85 o 
 -10  10   6      435.61      446.25     17.83 o 
  -9  10   6      597.66      594.96     12.32 o 
  -8  10   6      256.13      262.02     14.36 o 
  -7  10   6      146.24      146.14      5.67 o 
  -6  10   6        0.87       -2.02      2.74 o 
  -5  10   6       74.42       64.92      4.23 o 
  -4  10   6      547.21      520.65     10.86 o 
  -3  10   6      521.65      509.13     10.80 o 
  -2  10   6      208.64      217.66      6.16 o 
  -1  10   6        0.45       -0.29      2.09 o 
   0  10   6       33.64       43.76      5.12 o 
   1  10   6      453.75      496.89     11.58 o 
   2  10   6      577.59      573.57     19.90 o 
 -10  11   6      176.05      186.33      8.35 o 
  -9  11   6       61.86       59.35      4.53 o 
  -8  11   6        1.44        0.07      3.05 o 
  -7  11   6      223.13      224.27      7.36 o 
  -6  11   6      232.30      244.75      7.62 o 
  -5  11   6      401.00      399.14      9.59 o 
  -4  11   6      225.56      221.70      7.23 o 
  -3  11   6       55.47       58.47      3.64 o 
  -2  11   6        4.46        3.76      2.52 o 
  -1  11   6      276.07      270.61      8.41 o 
   0  11   6      201.47      195.60      7.68 o 
  -9  12   6        4.94        2.99      4.13 o 
  -8  12   6      235.93      245.50      9.46 o 
  -7  12   6      603.82      622.35     13.28 o 
  -6  12   6      325.27      326.43     11.92 o 
  -5  12   6       93.78      108.14      8.27 o 
  -4  12   6        5.96        5.70      2.91 o 
  -3  12   6      262.30      273.94      7.08 o 
  -2  12   6      613.16      617.51     13.04 o 
   1 -12   7       37.98       40.25      3.96 o 
   2 -12   7       80.43       71.00      4.47 o 
   3 -12   7      211.36      198.07      6.58 o 
   4 -12   7      403.45      396.96     11.38 o 
   5 -12   7      286.50      277.21      9.45 o 
   6 -12   7       87.06       93.72      7.31 o 
  -2 -11   7      280.45      292.65      8.45 o 
  -1 -11   7       83.86       80.46      4.75 o 
   0 -11   7       54.36       38.13      3.80 o 
   1 -11   7      546.31      559.33     10.21 o 
   2 -11   7     1031.43     1012.73     15.30 o 
   3 -11   7      778.69      785.77     12.59 o 
   4 -11   7      273.39      249.49      5.67 o 
   5 -11   7       56.68       59.44      4.29 o 
   6 -11   7      118.92      120.61      6.03 o 
   7 -11   7      525.66      535.80     13.62 o 
   8 -11   7      247.28      236.31     12.40 o 
  -3 -10   7       78.14       87.95      9.23 o 
  -2 -10   7       24.00       29.17      3.18 o 
  -1 -10   7       49.69       55.57      3.11 o 
   0 -10   7      703.48      701.12     11.55 o 
   1 -10   7      972.87      959.29     14.39 o 
   2 -10   7      506.71      493.79      9.91 o 
   3 -10   7      212.19      206.94      4.89 o 
   4 -10   7        0.14       -0.62      1.96 o 
   5 -10   7      199.58      193.62      6.11 o 
   6 -10   7      692.12      702.98     13.24 o 
   7 -10   7      527.12      515.54     10.89 o 
   8 -10   7      252.46      271.58      7.82 o 
   9 -10   7      120.66      118.26      6.87 o 
  -5  -9   7      313.85      334.82      9.02 o 
  -4  -9   7       56.64       56.91      4.99 o 
  -3  -9   7        9.08       11.80      2.57 o 
  -2  -9   7      359.66      348.79      7.43 o 
  -1  -9   7     1333.94     1292.87     18.19 o 
   0  -9   7      399.98      412.52     14.16 o 
   1  -9   7      484.45      471.40      8.33 o 
   2  -9   7       34.39       34.89      3.67 o 
   3  -9   7      142.53      146.19      4.27 o 
   4  -9   7     1274.14     1271.61     17.26 o 
   5  -9   7      818.91      837.72     14.52 o 
   6  -9   7      451.26      459.22      8.11 o 
   7  -9   7      166.57      172.06      4.98 o 
   8  -9   7        6.75        8.08      2.41 o 
   9  -9   7       53.68       50.38      5.45 o 
  10  -9   7      209.44      229.12      7.21 o 
  -6  -8   7      107.66      104.46      5.29 o 
  -5  -8   7       71.23       80.32      4.03 o 
  -4  -8   7       26.40       26.86      2.85 o 
  -3  -8   7      553.14      527.99      9.36 o 
  -2  -8   7     1997.09     2032.86     23.24 o 
  -1  -8   7      666.12      673.70     10.57 o 
   0  -8   7      183.95      180.50      4.58 o 
   1  -8   7        0.46        3.22      1.89 o 
   2  -8   7      293.72      301.53      5.08 o 
   3  -8   7     2158.66     2134.29     32.91 o 
   4  -8   7     1555.35     1555.19     21.93 o 
   5  -8   7      656.56      648.87      8.75 o 
   6  -8   7        6.54        5.82      2.14 o 
   7  -8   7      292.48      282.65      6.09 o 
   8  -8   7      241.01      231.85      5.84 o 
   9  -8   7      662.71      642.98     11.03 o 
  10  -8   7      681.34      688.98     13.29 o 
  -7  -7   7       49.58       54.43      6.23 o 
  -6  -7   7       11.06        7.37      3.05 o 
  -5  -7   7      136.19      132.68      4.74 o 
  -4  -7   7      996.06      962.28     14.32 o 
  -3  -7   7     1421.70     1473.01     19.91 o 
  -2  -7   7      354.46      351.69      5.89 o 
  -1  -7   7      110.07      110.20      3.72 o 
   0  -7   7     1104.74     1040.79     12.62 o 
   1  -7   7     1780.31     1759.82     17.40 o 
   2  -7   7     1581.55     1538.39     16.36 o 
   3  -7   7      912.15      896.52     10.25 o 
   4  -7   7      327.99      325.88      5.23 o 
   5  -7   7        1.75        1.83      1.37 o 
   6  -7   7      403.16      369.97      6.78 o 
   7  -7   7     1302.47     1245.05     17.22 o 
   8  -7   7      674.58      659.46     10.78 o 
   9  -7   7      838.76      825.07     13.11 o 
  10  -7   7       30.15       27.75      3.31 o 
  -8  -6   7        9.52        4.96      3.02 o 
  -7  -6   7      126.26      118.78      4.72 o 
  -6  -6   7      377.99      348.57      7.30 o 
  -5  -6   7     1766.77     1723.19     22.97 o 
  -4  -6   7      966.01      977.22     14.09 o 
  -3  -6   7      260.44      249.00      5.39 o 
  -2  -6   7      563.21      584.48      8.20 o 
  -1  -6   7     1895.34     1949.03     24.65 o 
   0  -6   7     1838.29     1810.43     24.75 o 
   1  -6   7      825.54      828.41      8.85 o 
   2  -6   7     1217.31     1184.01     12.02 o 
   3  -6   7       13.20        9.62      1.27 o 
   4  -6   7     1351.78     1344.05     14.03 o 
   5  -6   7     1667.09     1651.52     17.44 o 
   6  -6   7      963.87      950.12     13.41 o 
   7  -6   7     1031.77     1061.29     15.03 o 
   8  -6   7      473.22      461.98      8.37 o 
   9  -6   7        1.63        1.90      2.57 o 
  10  -6   7      108.77      111.15      4.80 o 
  -9  -5   7      222.96      223.74      7.20 o 
  -8  -5   7      408.20      408.44      8.29 o 
  -7  -5   7      747.07      724.89     11.72 o 
  -6  -5   7      574.26      591.66      9.87 o 
  -5  -5   7      632.91      636.39     10.05 o 
  -4  -5   7       35.31       42.08      2.50 o 
  -3  -5   7      580.75      600.29      7.67 o 
  -2  -5   7     1921.33     1949.98     25.00 o 
  -1  -5   7     2655.27     2655.54     34.60 o 
   0  -5   7      568.52      540.89      6.08 o 
   1  -5   7      968.37      988.21     10.67 o 
   2  -5   7      424.68      397.32      4.80 o 
   3  -5   7     1151.08     1142.53      9.90 o 
   4  -5   7     2003.85     2033.04     18.54 o 
   5  -5   7      972.54     1004.12     10.55 o 
   6  -5   7     1311.70     1280.47     17.15 o 
   7  -5   7       76.05       74.33      3.25 o 
   8  -5   7      273.61      256.94      5.97 o 
   9  -5   7      722.75      721.61     13.55 o 
  10  -5   7      292.32      293.30      8.05 o 
 -10  -4   7      137.94      147.60      6.05 o 
  -9  -4   7      475.61      464.61     13.10 o 
  -8  -4   7     1078.57     1073.12     15.78 o 
  -7  -4   7      315.40      306.94      6.46 o 
  -6  -4   7      510.41      496.75      8.44 o 
  -5  -4   7       91.99       93.79      4.41 o 
  -4  -4   7      864.59      841.59      9.93 o 
  -3  -4   7     2866.99     2837.97     31.38 o 
  -2  -4   7     2973.76     2958.58     32.31 o 
  -1  -4   7      405.68      397.06      4.69 o 
   0  -4   7       22.50       34.38      1.60 o 
   1  -4   7      425.05      407.47      4.65 o 
   3  -4   7     2059.61     1991.13     17.46 o 
   4  -4   7      903.18      912.00      8.16 o 
   5  -4   7      694.40      658.16      6.85 o 
   6  -4   7       21.14       25.24      2.21 o 
   7  -4   7     1593.00     1556.53     23.71 o 
   8  -4   7     1255.99     1223.58     19.70 o 
   9  -4   7      827.06      845.24     15.26 o 
  10  -4   7      162.37      141.41      6.06 o 
 -10  -3   7      442.77      444.42      9.89 o 
  -9  -3   7      558.59      581.08     10.11 o 
  -8  -3   7      371.56      377.41      7.36 o 
  -7  -3   7      156.76      160.39      4.85 o 
  -6  -3   7      658.19      661.87      8.72 o 
  -5  -3   7     1977.55     2025.81     21.09 o 
  -4  -3   7     2370.00     2373.95     23.91 o 
  -3  -3   7      294.72      253.13      3.42 o 
  -2  -3   7      587.34      528.54      5.67 o 
  -1  -3   7      124.69      126.65      1.82 o 
   0  -3   7     2758.55     2790.78     24.43 o 
   1  -3   7     3815.04     3841.07     35.34 o 
   2  -3   7      890.48      878.93      8.82 o 
   3  -3   7      508.44      442.79     29.79 o 
   4  -3   7       16.55       18.27      1.09 o 
   5  -3   7       34.93       42.05      1.90 o 
   6  -3   7     1920.28     1901.56     24.81 o 
   7  -3   7     1760.83     1715.93     25.86 o 
   8  -3   7      566.41      542.60     10.73 o 
   9  -3   7       12.42        7.97      3.00 o 
  10  -3   7       50.51       62.72      4.60 o 
 -11  -2   7      354.99      329.02     10.57 o 
 -10  -2   7      384.39      379.93      7.85 o 
  -9  -2   7       11.72       12.47      2.21 o 
  -8  -2   7      144.20      142.73      4.78 o 
  -7  -2   7     1049.12      997.86     17.06 o 
  -6  -2   7     2047.08     1964.46     19.07 o 
  -5  -2   7     2470.23     2360.27     23.80 o 
  -4  -2   7      871.25      903.28      9.16 o 
  -3  -2   7        0.10        2.38      0.78 o 
  -2  -2   7      680.86      740.23      6.35 o 
  -1  -2   7     1776.11     1891.27     15.04 o 
   0  -2   7     3693.89     3820.81     30.49 o 
   1  -2   7     3104.39     3253.93     26.49 o 
   2  -2   7        1.02        4.66      0.81 o 
   4  -2   7     2065.80     2099.08     18.47 o 
   5  -2   7     2382.38     2444.33     21.59 o 
   6  -2   7     1783.76     1789.01     23.54 o 
   7  -2   7      422.39      398.42      8.74 o 
   8  -2   7        0.12        0.24      2.59 o 
   9  -2   7       75.57       70.03      4.28 o 
  10  -2   7      208.12      196.30      6.93 o 
 -11  -1   7       30.83       26.49      4.17 o 
 -10  -1   7        0.27        4.33      2.22 o 
  -9  -1   7      339.41      338.75      6.80 o 
  -8  -1   7     1348.27     1353.49     17.41 o 
  -7  -1   7     1205.91     1148.71     13.56 o 
  -6  -1   7      914.59      922.90      9.64 o 
  -5  -1   7      168.92      193.47      3.15 o 
  -4  -1   7     1409.01     1426.13     13.68 o 
  -3  -1   7       59.29       45.94      1.42 o 
  -2  -1   7     3807.70     3973.51     31.18 o 
  -1  -1   7     3935.50     4333.68     52.51 o 
   0  -1   7     1825.67     1979.35     19.05 o 
   1  -1   7        0.49        2.34      0.67 o 
   2  -1   7      176.68      220.85      2.90 o 
   3  -1   7     1055.71     1039.14     10.30 o 
   4  -1   7     2618.50     2583.72     22.53 o 
   5  -1   7     2088.07     2109.65     20.12 o 
   6  -1   7       19.64       28.91      4.08 o 
   7  -1   7       69.26       60.84      3.60 o 
   8  -1   7      229.54      193.04      6.15 o 
   9  -1   7      396.71      405.23     11.10 o 
  10  -1   7      469.77      520.06     13.56 o 
 -12   0   7       19.86       17.78      4.16 o 
 -11   0   7       83.39       85.05      4.65 o 
 -10   0   7      705.98      736.17     11.61 o 
  -9   0   7      777.54      801.04     10.43 o 
  -8   0   7     1411.68     1398.78     16.30 o 
  -7   0   7      818.14      841.29      9.03 o 
  -6   0   7        0.00        1.62      1.05 o 
  -5   0   7     2132.40     2176.60     20.48 o 
  -4   0   7     3073.88     3127.51     28.82 o 
  -3   0   7      834.34      807.19      9.18 o 
  -2   0   7     2405.68     2404.48     27.25 o 
  -1   0   7     1842.60     1951.04     35.97 o 
   0   0   7       29.00       40.78      1.24 o 
   1   0   7      363.05      371.82      3.44 o 
   2   0   7     1106.54     1027.16     10.86 o 
   3   0   7     3260.35     3175.27     27.26 o 
   4   0   7      208.78      219.90      3.21 o 
   5   0   7      146.46      157.83      3.13 o 
   6   0   7       21.38       31.28      2.87 o 
   7   0   7      488.44      466.59      9.66 o 
   8   0   7      352.03      342.49      8.40 o 
   9   0   7      428.35      415.92      9.91 o 
 -12   1   7      241.16      243.58      9.32 o 
 -11   1   7      528.96      537.28     11.33 o 
 -10   1   7      839.66      837.43     12.58 o 
  -9   1   7      787.89      764.71      9.99 o 
  -8   1   7      332.66      344.36      5.47 o 
  -7   1   7       27.86       25.61      1.65 o 
  -6   1   7     1812.37     1860.32     18.98 o 
  -5   1   7     2804.19     2843.21     26.39 o 
  -4   1   7     2955.62     3068.55     24.93 o 
  -3   1   7     5610.75     5901.91     45.29 o 
  -2   1   7       42.76       56.85      1.01 o 
  -1   1   7       16.87       23.40      1.22 o 
   0   1   7     2086.15     2088.58     26.23 o 
   1   1   7     2832.07     2787.86     25.92 o 
   2   1   7     4015.27     4151.27     35.24 o 
   3   1   7       21.27       28.06      1.30 o 
   4   1   7      599.35      566.80      7.14 o 
   5   1   7      426.37      454.14      8.14 o 
   6   1   7      620.93      610.03     11.35 o 
   7   1   7      661.89      666.93     14.62 o 
   8   1   7      359.19      374.34      9.03 o 
   9   1   7        0.22       -1.81      3.21 o 
 -12   2   7      632.32      651.91     15.49 o 
 -11   2   7      246.23      245.80      7.17 o 
 -10   2   7      150.06      149.48      4.46 o 
  -9   2   7        1.16       -0.26      1.38 o 
  -8   2   7      468.19      449.63      6.49 o 
  -7   2   7     1206.12     1222.42     12.33 o 
  -6   2   7     2507.16     2502.44     22.75 o 
  -5   2   7     6349.22     6361.34     57.84 o 
  -4   2   7      153.38      150.99      2.86 o 
  -3   2   7      509.56      496.72      5.45 o 
  -2   2   7      778.86      694.28      5.78 o 
  -1   2   7     1696.42     1745.66     16.46 o 
   0   2   7     2751.23     2741.85     25.50 o 
   2   2   7       20.64       19.87      1.20 o 
   3   2   7      946.48      935.05      8.45 o 
   4   2   7     1748.23     1823.94     16.66 o 
   5   2   7     1004.90      992.28     22.08 o 
   6   2   7      462.78      447.91      9.45 o 
   7   2   7       64.95       59.82      4.03 o 
   8   2   7        1.00       -2.68      3.07 o 
   9   2   7       82.11       78.07      5.95 o 
 -12   3   7      146.16      128.30      5.74 o 
 -11   3   7       36.62       46.25      3.54 o 
 -10   3   7      285.24      292.69      6.11 o 
  -9   3   7      547.59      549.51      7.70 o 
  -8   3   7     1818.33     1863.09     19.38 o 
  -7   3   7      670.38      700.45      7.79 o 
  -6   3   7      548.73      564.00      7.25 o 
  -5   3   7       29.19       47.24      1.63 o 
  -4   3   7     2670.04     2805.95     26.02 o 
  -3   3   7     2390.27     2344.20     21.98 o 
  -2   3   7     2246.50     2259.24     21.18 o 
   1   3   7      110.72      112.30      2.66 o 
   2   3   7      277.66      292.91      3.51 o 
   3   3   7     1450.71     1416.67     12.36 o 
   4   3   7      826.50      848.72     10.18 o 
   5   3   7      341.22      351.28      7.01 o 
   6   3   7       33.03       29.24      3.56 o 
   7   3   7       53.77       64.40      6.17 o 
   8   3   7      195.75      206.56      7.28 o 
 -13   4   7      199.64      216.38     10.56 o 
 -12   4   7       46.01       50.97      3.64 o 
 -11   4   7      338.01      354.21      7.19 o 
 -10   4   7      845.36      827.22     12.36 o 
  -9   4   7      928.74      895.92     16.51 o 
  -8   4   7      802.48      786.21     12.19 o 
  -7   4   7      655.86      637.38      7.17 o 
  -6   4   7      584.23      554.73      5.69 o 
  -5   4   7     3786.18     3797.46     34.69 o 
  -4   4   7     2976.61     2945.34     28.80 o 
  -3   4   7     3197.82     3162.90     28.54 o 
  -1   4   7      159.25      147.76      2.15 o 
   0   4   7      720.27      668.31      6.24 o 
   1   4   7     1385.85     1356.14     13.28 o 
   2   4   7      464.18      457.78      5.94 o 
   3   4   7      799.86      866.33      8.56 o 
   4   4   7      166.05      164.36      4.68 o 
   5   4   7       31.58       23.40      2.68 o 
   6   4   7       80.26       85.27      5.00 o 
   7   4   7      250.29      256.68      6.85 o 
 -13   5   7       19.80       23.42      4.53 o 
 -12   5   7      312.71      312.90      7.01 o 
 -11   5   7      467.95      456.03      8.40 o 
 -10   5   7      443.99      393.56      7.45 o 
  -9   5   7      567.00      536.26      8.88 o 
  -8   5   7        5.15        2.29      1.74 o 
  -7   5   7      242.40      268.08      4.44 o 
  -6   5   7     1340.51     1348.09     12.36 o 
  -5   5   7     4673.86     4577.68     38.83 o 
  -4   5   7     2256.44     2163.12     18.90 o 
  -3   5   7     1476.80     1429.37     12.11 o 
  -2   5   7        3.15        6.25      0.95 o 
  -1   5   7     1627.25     1630.29     14.65 o 
   0   5   7     2939.49     2945.57     23.11 o 
   1   5   7     1053.82     1076.54      9.73 o 
   2   5   7      678.73      680.64      7.61 o 
   3   5   7       49.88       41.76      2.77 o 
   4   5   7      143.52      146.06      5.65 o 
   5   5   7      689.70      685.79     11.38 o 
   6   5   7      434.77      443.22     12.31 o 
   7   5   7      131.00      125.75      7.08 o 
 -13   6   7      446.49      486.27     11.48 o 
 -12   6   7      316.37      308.81      7.18 o 
 -11   6   7      269.92      261.43      6.28 o 
 -10   6   7        5.41        1.86      1.98 o 
  -9   6   7       57.04       60.70      3.79 o 
  -8   6   7     1414.86     1348.88     20.19 o 
  -7   6   7     1911.88     1925.43     22.32 o 
  -6   6   7      329.42      336.89      5.89 o 
  -5   6   7      133.97      127.24      2.51 o 
  -4   6   7      172.47      177.39      2.89 o 
  -3   6   7      212.17      210.61      2.94 o 
  -2   6   7     1481.70     1476.01     12.72 o 
  -1   6   7     2911.51     2923.22     24.01 o 
   0   6   7      401.33      406.58      4.79 o 
   1   6   7      107.44      121.34      3.35 o 
   2   6   7       28.27       24.10      2.37 o 
   3   6   7      265.29      283.13      6.21 o 
   4   6   7      768.51      758.69     14.68 o 
   5   6   7      646.23      620.83     10.90 o 
   6   6   7      145.96      130.34      6.09 o 
 -12   7   7       92.50       95.64      4.33 o 
 -11   7   7       20.92       23.88      2.74 o 
 -10   7   7      146.01      138.43      4.59 o 
  -9   7   7     1032.86     1044.19     16.82 o 
  -8   7   7     2016.35     1947.26     53.18 o 
  -7   7   7      253.85      238.39      6.15 o 
  -6   7   7       62.59       51.93      3.88 o 
  -5   7   7      563.52      529.12      7.16 o 
  -4   7   7     1223.69     1234.84     11.49 o 
  -3   7   7     3268.68     3252.79     29.77 o 
  -2   7   7     2371.42     2377.52     20.84 o 
  -1   7   7       53.77       62.77      2.30 o 
   0   7   7       26.73       24.48      1.86 o 
   1   7   7      398.18      397.86      9.02 o 
   2   7   7      137.24      127.31      5.96 o 
   3   7   7      529.26      529.43     14.23 o 
   4   7   7      350.81      327.62      8.83 o 
   5   7   7       52.55       44.21      5.24 o 
 -12   8   7        8.88        5.29      4.28 o 
 -11   8   7      114.78      104.55      5.33 o 
 -10   8   7      272.22      264.11      7.41 o 
  -9   8   7     1417.20     1398.42     24.69 o 
  -8   8   7        8.69       12.46      2.83 o 
  -7   8   7       48.61       50.26      3.41 o 
  -6   8   7      100.12       89.18      4.20 o 
  -5   8   7      721.05      702.27     12.48 o 
  -4   8   7     1756.65     1681.14     23.26 o 
  -3   8   7      735.23      726.05     11.07 o 
  -2   8   7       27.69       31.20      2.59 o 
  -1   8   7        0.16        1.18      3.02 o 
   0   8   7      572.38      564.04      8.47 o 
   1   8   7      870.32      847.32     15.38 o 
   2   8   7      819.34      788.44     16.07 o 
   3   8   7      240.73      244.09      7.87 o 
   4   8   7       14.09       13.93      4.50 o 
 -12   9   7      156.97      162.80      6.82 o 
 -11   9   7      615.39      624.29     13.05 o 
 -10   9   7      386.64      369.51      8.48 o 
  -9   9   7       26.42       31.29      3.51 o 
  -8   9   7      352.18      326.46     17.10 o 
  -7   9   7      617.60      615.35     11.89 o 
  -6   9   7      302.89      312.58      8.80 o 
  -5   9   7      614.31      616.61     11.70 o 
  -4   9   7      284.83      273.96      7.95 o 
  -3   9   7        5.05        7.51      2.37 o 
  -2   9   7      106.32      109.12      4.16 o 
  -1   9   7      471.83      474.10      8.57 o 
   0   9   7      436.34      428.87     10.03 o 
   1   9   7      181.50      173.79      6.79 o 
   2   9   7      114.30      118.89      5.93 o 
   3   9   7       10.81       11.84      4.49 o 
 -11  10   7      171.77      190.21     11.81 o 
 -10  10   7        0.11       -2.54      3.24 o 
  -9  10   7      200.69      194.24      6.78 o 
  -8  10   7      411.31      412.53     11.18 o 
  -7  10   7      538.10      512.05     10.94 o 
  -6  10   7      367.28      362.21     13.65 o 
  -5  10   7       31.02       35.23      4.13 o 
  -4  10   7       70.46       64.51      3.50 o 
  -3  10   7      371.88      379.19      7.66 o 
  -2  10   7      509.84      521.57      9.41 o 
  -1  10   7      460.72      450.33      9.30 o 
   0  10   7      231.79      243.93      7.95 o 
   1  10   7        0.01       -4.03      4.02 o 
 -10  11   7      129.87      143.37     15.06 o 
  -9  11   7      219.98      224.01      7.64 o 
  -8  11   7      283.48      301.16      8.49 o 
  -7  11   7        4.74        6.21      3.15 o 
  -6  11   7        3.23        3.97      3.10 o 
  -5  11   7      172.08      185.51      5.73 o 
  -4  11   7      365.72      364.84      7.89 o 
  -3  11   7      311.70      311.71      7.24 o 
  -2  11   7       93.00       82.01      4.08 o 
  -1  11   7      117.06      112.49      5.90 o 
  -8  12   7       18.58       25.52      4.83 o 
  -7  12   7        3.28        3.11      6.33 o 
  -6  12   7      223.45      221.19      7.43 o 
  -5  12   7      416.82      434.77     10.18 o 
  -4  12   7      154.26      156.17      6.26 o 
  -3  12   7       25.50       30.63      3.86 o 
   2 -12   8       96.08       85.57      4.76 o 
   3 -12   8       25.46       20.60      3.20 o 
   4 -12   8       25.24       23.10      4.37 o 
   5 -12   8      237.63      236.94      8.94 o 
  -1 -11   8      278.14      283.74      8.12 o 
   0 -11   8       93.28       91.01      4.82 o 
   1 -11   8       34.48       32.07      3.53 o 
   2 -11   8       12.73       12.02      2.78 o 
   3 -11   8      172.05      172.00      5.29 o 
   4 -11   8     1029.33     1048.43     19.66 o 
   5 -11   8      560.09      588.84     25.35 o 
   6 -11   8      150.62      152.66      7.31 o 
   7 -11   8       63.43       53.07      5.11 o 
  -3 -10   8      445.79      465.30     12.72 o 
  -2 -10   8     1096.63     1040.71     17.91 o 
  -1 -10   8      234.45      248.34      5.61 o 
   0 -10   8        1.55        4.27      2.27 o 
   1 -10   8       84.55       77.13      3.61 o 
   2 -10   8      794.20      781.85     12.21 o 
   3 -10   8     1157.29     1125.75     14.77 o 
   4 -10   8      662.31      671.17     11.96 o 
   5 -10   8      222.54      223.40      6.67 o 
   6 -10   8      173.79      179.89      6.12 o 
   7 -10   8      237.22      239.05      7.16 o 
   8 -10   8      217.47      205.60      8.08 o 
  -5  -9   8      150.06      152.11      7.15 o 
  -4  -9   8      377.15      404.85      9.89 o 
  -3  -9   8      409.71      408.91      8.33 o 
  -2  -9   8       49.35       54.31      3.33 o 
  -1  -9   8       22.24       27.04      2.71 o 
   0  -9   8      528.96      506.16      8.90 o 
   1  -9   8     1173.12     1129.85     15.92 o 
   2  -9   8     1390.65     1303.48     16.33 o 
   3  -9   8      895.19      892.58     13.01 o 
   4  -9   8       16.78       21.91      2.59 o 
   5  -9   8       63.99       75.01      3.38 o 
   6  -9   8      652.17      660.75     10.57 o 
   7  -9   8      764.92      770.66     13.55 o 
   8  -9   8      240.02      239.70      6.03 o 
   9  -9   8       64.74       60.77      4.11 o 
  -6  -8   8      511.36      465.80     10.65 o 
  -5  -8   8      191.66      181.32      6.43 o 
  -4  -8   8       71.25       73.92      3.78 o 
  -3  -8   8        7.81        7.18      2.27 o 
  -2  -8   8      898.28      864.27     11.46 o 
  -1  -8   8      604.25      579.01      9.52 o 
   0  -8   8      670.02      665.03     10.35 o 
   1  -8   8      488.50      477.18      7.02 o 
   2  -8   8       24.92       28.33      1.90 o 
   3  -8   8       79.30       78.19      2.82 o 
   4  -8   8      614.31      609.68      8.39 o 
   5  -8   8      768.44      796.88     10.40 o 
   6  -8   8      828.09      826.89     12.32 o 
   7  -8   8      231.13      213.29      5.39 o 
   8  -8   8       26.92       32.04      2.89 o 
   9  -8   8       55.02       49.64      3.83 o 
  10  -8   8      150.26      139.76      6.04 o 
  -7  -7   8      174.58      157.15      6.13 o 
  -6  -7   8      159.81      163.28      5.34 o 
  -5  -7   8      114.93      108.31      4.33 o 
  -4  -7   8       40.47       40.04      2.86 o 
  -3  -7   8      767.30      773.13     11.82 o 
  -2  -7   8      848.74      852.58     12.48 o 
  -1  -7   8     1160.80     1115.67     15.25 o 
   0  -7   8      293.15      270.56      4.76 o 
   1  -7   8        9.85       10.47      1.47 o 
   2  -7   8     1679.41     1674.72     19.03 o 
   3  -7   8     2650.78     2633.50     28.93 o 
   4  -7   8      994.22     1040.56     12.66 o 
   5  -7   8      832.40      805.62     10.30 o 
   6  -7   8       12.15       14.69      2.14 o 
   7  -7   8        4.48        4.82      2.10 o 
   8  -7   8       68.27       61.18      3.32 o 
   9  -7   8      496.82      492.86      9.32 o 
  10  -7   8      445.07      478.26     10.63 o 
  -8  -6   8      152.34      136.15      5.83 o 
  -7  -6   8       13.65       14.03      2.70 o 
  -6  -6   8        0.32        2.29      2.14 o 
  -5  -6   8       54.68       60.71      3.24 o 
  -4  -6   8      468.76      473.87      8.25 o 
  -3  -6   8      873.35      876.92     12.65 o 
  -2  -6   8     1392.47     1445.28     18.88 o 
  -1  -6   8      310.64      308.30      4.38 o 
   0  -6   8      139.35      150.14      3.12 o 
   1  -6   8     1837.06     1794.01     21.63 o 
   2  -6   8     1318.09     1303.65     13.15 o 
   3  -6   8     2099.80     2170.76     20.98 o 
   4  -6   8      670.63      663.57      8.62 o 
   5  -6   8      152.03      152.74      3.43 o 
   6  -6   8       73.84       65.10      2.95 o 
   7  -6   8      512.10      484.93      8.43 o 
   8  -6   8      760.56      787.34     12.30 o 
   9  -6   8      676.73      668.33     14.83 o 
  10  -6   8       62.26       61.72      4.46 o 
  -9  -5   8      165.11      173.54      9.79 o 
  -8  -5   8       21.66       29.29      3.55 o 
  -7  -5   8       14.55       19.72      2.55 o 
  -6  -5   8      968.80      913.44     13.56 o 
  -5  -5   8     1412.03     1421.05     24.63 o 
  -4  -5   8      423.59      436.51      7.47 o 
  -3  -5   8      466.46      465.57      7.64 o 
  -2  -5   8        5.31        7.31      1.81 o 
  -1  -5   8      709.30      702.04     11.27 o 
   0  -5   8     1846.09     1815.35     16.57 o 
   1  -5   8     3779.70     3796.26     37.60 o 
   3  -5   8       66.53       60.06      1.99 o 
   4  -5   8      263.06      267.03      3.90 o 
   5  -5   8       89.79       83.37      2.69 o 
   6  -5   8      526.82      513.38      8.81 o 
   7  -5   8      926.24      894.08     13.14 o 
   8  -5   8      512.50      505.05      9.03 o 
   9  -5   8        3.86        3.69      2.55 o 
  10  -5   8       50.35       40.65      3.96 o 
  -9  -4   8        0.65        2.01      2.59 o 
  -8  -4   8      190.06      169.09      5.03 o 
  -7  -4   8     1123.80     1073.18     15.40 o 
  -6  -4   8     1191.31     1142.38     15.84 o 
  -5  -4   8     1255.83     1182.26     15.93 o 
  -4  -4   8      307.44      285.76      4.88 o 
  -3  -4   8       21.04       31.33      1.51 o 
  -2  -4   8     1485.29     1549.67     15.11 o 
  -1  -4   8     1075.40     1019.71     10.22 o 
   0  -4   8     2654.69     2574.56     24.13 o 
   1  -4   8     1029.17     1042.60     10.39 o 
   2  -4   8       59.87       62.43      1.80 o 
   3  -4   8     2827.63     2788.34     27.95 o 
   4  -4   8      556.86      565.68      6.50 o 
   5  -4   8     1070.14     1082.42     13.35 o 
   6  -4   8     1697.51     1614.86     21.11 o 
   7  -4   8      450.61      449.42      8.05 o 
   8  -4   8       23.54       25.47      3.71 o 
   9  -4   8      378.39      362.38      7.85 o 
  10  -4   8      430.20      416.64      9.99 o 
 -10  -3   8        1.60        2.23      2.68 o 
  -9  -3   8      393.63      368.71      7.56 o 
  -8  -3   8      637.33      634.84     10.38 o 
  -7  -3   8     1199.55     1182.73     14.32 o 
  -6  -3   8      647.28      627.00      8.44 o 
  -5  -3   8       30.90       27.61      1.60 o 
  -4  -3   8      547.41      591.01      6.61 o 
  -3  -3   8     2210.77     2161.38     18.81 o 
  -2  -3   8     1520.50     1550.84     12.98 o 
  -1  -3   8      917.58      914.97     14.40 o 
   0  -3   8      120.08      112.99      1.75 o 
   1  -3   8      953.68     1035.33     10.15 o 
   2  -3   8     1944.72     1886.11     17.94 o 
   4  -3   8      690.56      653.32      7.27 o 
   5  -3   8     1341.21     1310.59     15.77 o 
   6  -3   8       37.23       42.61      2.64 o 
   7  -3   8      102.16       93.10      3.92 o 
   8  -3   8      635.02      621.80     10.52 o 
   9  -3   8      518.51      530.39     11.35 o 
  10  -3   8      348.53      362.30     16.09 o 
 -11  -2   8      114.86      110.34      8.31 o 
 -10  -2   8      563.45      556.33      9.95 o 
  -9  -2   8      374.44      379.06      7.45 o 
  -8  -2   8      553.46      555.14      9.15 o 
  -7  -2   8      140.84      144.87      3.50 o 
  -6  -2   8        3.64        4.49      1.44 o 
  -5  -2   8     2075.77     2098.84     20.02 o 
  -4  -2   8     1235.16     1249.04     12.26 o 
  -3  -2   8     1163.89     1167.89      9.94 o 
  -2  -2   8     1571.01     1613.28     16.46 o 
  -1  -2   8      153.69      166.22      1.77 o 
   0  -2   8     1272.94     1306.10     13.29 o 
   1  -2   8     2376.60     2346.31     42.86 o 
   2  -2   8     3693.75     3771.88     34.89 o 
   4  -2   8      947.65      974.27     11.08 o 
   5  -2   8       32.36       41.77      2.21 o 
   6  -2   8      787.25      778.77     11.65 o 
   7  -2   8     1664.91     1705.25     22.78 o 
   8  -2   8      373.45      340.53      8.22 o 
   9  -2   8      173.51      162.29      6.18 o 
  10  -2   8       51.75       53.39     10.13 o 
 -11  -1   8      786.95      801.74     25.27 o 
 -10  -1   8      686.87      715.98     11.61 o 
  -9  -1   8      185.31      187.65      4.88 o 
  -8  -1   8        0.56        3.03      1.54 o 
  -7  -1   8      552.97      562.05     10.57 o 
  -5  -1   8     2899.73     2828.09     26.46 o 
  -4  -1   8      965.07      935.02      9.57 o 
  -3  -1   8      293.43      301.06      3.09 o 
  -2  -1   8      618.50      627.15      7.87 o 
  -1  -1   8      890.04      822.65     15.42 o 
   0  -1   8     4451.74     4600.66     49.99 o 
   1  -1   8     1652.18     1697.27     21.97 o 
   2  -1   8     1999.33     2108.64     18.55 o 
   3  -1   8      216.57      222.53      7.85 o 
   4  -1   8      148.73      142.63      3.37 o 
   5  -1   8      626.43      666.92     10.87 o 
   6  -1   8     2338.42     2314.30     29.39 o 
   7  -1   8      721.24      690.14     17.05 o 
   8  -1   8      133.62      135.88      5.40 o 
   9  -1   8        9.73       10.00      3.39 o 
 -12   0   8      432.93      471.49     25.66 o 
 -11   0   8      349.96      356.53     11.60 o 
 -10   0   8       57.34       62.75      3.61 o 
  -9   0   8      235.87      226.61      5.13 o 
  -8   0   8     1075.70     1054.39     12.82 o 
  -7   0   8     2006.81     1942.86     20.12 o 
  -6   0   8     5944.27     5914.19     57.47 o 
  -5   0   8     1273.24     1179.30     11.58 o 
  -4   0   8      770.73      767.86      8.62 o 
  -3   0   8     1445.05     1483.78     11.93 o 
  -2   0   8     4262.25     4138.78     56.32 o 
  -1   0   8     5501.26     5666.13     94.18 o 
   0   0   8       91.95       78.43      2.14 o 
   1   0   8       77.40       79.41      1.80 o 
   2   0   8       35.82       32.50      1.50 o 
   3   0   8      836.92      790.95     16.59 o 
   4   0   8     3340.29     3336.58     34.42 o 
   5   0   8     2515.41     2396.51     30.08 o 
   6   0   8      136.09      131.66      4.26 o 
   7   0   8       23.51       26.41      3.16 o 
   8   0   8       56.54       55.79      4.10 o 
   9   0   8      144.56      142.20      9.43 o 
 -12   1   8       47.43       46.62      4.95 o 
 -11   1   8       52.93       53.20      3.98 o 
 -10   1   8      675.97      718.41      9.80 o 
  -9   1   8      821.94      819.16     10.59 o 
  -8   1   8     1676.65     1641.47     18.69 o 
  -7   1   8      528.98      532.70      6.65 o 
  -6   1   8      200.14      189.42      2.96 o 
  -5   1   8      131.65      149.45      3.30 o 
  -4   1   8     1301.79     1302.65     10.91 o 
  -3   1   8     1649.73     1642.88     13.18 o 
  -2   1   8     4573.02     4769.59     45.38 o 
  -1   1   8      590.47      636.08      5.42 o 
   0   1   8       33.22       26.90      0.91 o 
   1   1   8       51.49       58.16      1.58 o 
   3   1   8     3266.94     3346.87     31.74 o 
   4   1   8      817.07      811.02     10.62 o 
   5   1   8      150.15      123.05      3.99 o 
   6   1   8      387.76      358.46      7.14 o 
   7   1   8      342.41      331.17      7.13 o 
   8   1   8      464.57      477.47     10.67 o 
   9   1   8      310.49      286.85      8.50 o 
 -12   2   8      156.23      172.46      7.68 o 
 -11   2   8      850.06      854.98     15.52 o 
 -10   2   8     1040.05     1035.54     14.79 o 
  -9   2   8     1069.41     1076.56     13.16 o 
  -8   2   8      148.27      140.68      3.73 o 
  -7   2   8       53.61       50.92      2.20 o 
  -6   2   8     1435.17     1391.65     13.64 o 
  -5   2   8      828.30      822.88      8.40 o 
  -4   2   8     4268.83     4415.39     35.32 o 
  -3   2   8     2024.37     1980.45     15.48 o 
  -2   2   8        0.64        5.19      0.59 o 
  -1   2   8     1157.07     1160.49     29.16 o 
   0   2   8     1827.47     1754.98     16.74 o 
   1   2   8     1467.30     1440.82     17.45 o 
   2   2   8     1659.13     1698.66     15.01 o 
   3   2   8      802.68      834.67      9.07 o 
   4   2   8        5.33        7.55      1.97 o 
   5   2   8      454.52      421.62      7.69 o 
   6   2   8      610.36      625.62     10.47 o 
   7   2   8      677.90      701.16     11.73 o 
   8   2   8      216.52      221.96      6.42 o 
 -12   3   8      335.82      348.70     10.43 o 
 -11   3   8      382.77      387.12      7.57 o 
 -10   3   8      401.77      381.01      7.25 o 
  -9   3   8        4.02        2.38      1.50 o 
  -8   3   8      473.69      441.61      6.45 o 
  -7   3   8      236.81      212.53      3.37 o 
  -6   3   8     2573.00     2506.24     25.18 o 
  -5   3   8     4058.36     4088.52     37.64 o 
  -4   3   8      603.07      563.43      5.68 o 
  -3   3   8      251.42      256.53      3.26 o 
  -2   3   8     1330.90     1371.91     13.25 o 
  -1   3   8     1053.58     1036.21      9.75 o 
   1   3   8     1578.34     1612.72     14.48 o 
   2   3   8      661.16      649.22      7.37 o 
   3   3   8      121.30      121.79      3.00 o 
   4   3   8      791.25      754.33     11.44 o 
   5   3   8     1288.49     1261.06     17.65 o 
   6   3   8      493.88      498.22      9.12 o 
   7   3   8      279.22      291.66      7.10 o 
   8   3   8        8.90        3.42      3.49 o 
 -12   4   8      255.05      243.43      6.13 o 
 -11   4   8       18.79       24.67      2.68 o 
 -10   4   8       72.23       75.05      3.41 o 
  -9   4   8     1158.01     1125.93     13.64 o 
  -8   4   8     1936.58     1835.51     20.66 o 
  -7   4   8     1537.45     1532.91     15.18 o 
  -6   4   8      813.19      809.57      9.19 o 
  -5   4   8      206.10      180.57      3.96 o 
  -4   4   8       68.74       70.44      1.93 o 
  -3   4   8     1118.41     1055.43     10.60 o 
  -2   4   8     2259.31     2266.03     22.91 o 
  -1   4   8     2765.02     2781.95     27.89 o 
   0   4   8        3.42        8.11      1.49 o 
   1   4   8       53.12       54.03      1.99 o 
   2   4   8      197.95      208.01      3.77 o 
   3   4   8     1281.02     1212.20     16.62 o 
   4   4   8      349.00      359.34     12.47 o 
   5   4   8      305.89      317.80      6.84 o 
   6   4   8       74.69       71.37      3.87 o 
   7   4   8        0.24       -5.61      3.82 o 
 -13   5   8      178.76      195.93      8.56 o 
 -12   5   8        3.80        4.71      2.74 o 
 -11   5   8       96.12       97.40      4.00 o 
 -10   5   8      638.91      637.22     10.28 o 
  -9   5   8      658.08      642.41     10.08 o 
  -8   5   8     1695.68     1695.91     21.94 o 
  -7   5   8      840.73      797.89     11.37 o 
  -6   5   8      148.55      139.37      3.30 o 
  -5   5   8      774.48      802.41      9.35 o 
  -4   5   8     1909.89     1898.97     18.38 o 
  -3   5   8     3168.58     3224.70     30.32 o 
  -2   5   8     1803.91     1791.59     17.47 o 
  -1   5   8      381.44      384.30      4.96 o 
   0   5   8      550.62      580.39      6.45 o 
   1   5   8     1014.99      969.83     11.08 o 
   2   5   8      991.17      977.79     12.94 o 
   3   5   8      108.87      122.33      5.07 o 
   4   5   8       59.02       53.57      3.27 o 
   5   5   8       26.18       21.31      2.89 o 
   6   5   8       95.69       99.59      4.67 o 
 -12   6   8      256.91      267.98      8.17 o 
 -11   6   8      244.17      251.39      6.84 o 
 -10   6   8      348.11      354.72      7.13 o 
  -9   6   8      573.20      591.32      9.66 o 
  -8   6   8       17.69       17.45      2.15 o 
  -7   6   8       13.92       16.78      2.07 o 
  -6   6   8      487.76      478.18      7.04 o 
  -5   6   8     1636.82     1635.47     17.65 o 
  -4   6   8      487.84      459.66      7.75 o 
  -3   6   8      295.79      304.32      4.33 o 
  -2   6   8        0.00        1.21      1.40 o 
  -1   6   8       75.77       83.91      2.55 o 
   0   6   8      828.05      841.04      9.74 o 
   1   6   8     1329.37     1359.38     16.09 o 
   2   6   8      366.05      328.78      6.57 o 
   3   6   8       69.66       70.64      3.48 o 
   4   6   8       19.52       23.77      2.96 o 
   5   6   8      244.24      271.35      6.86 o 
 -12   7   8      256.28      261.77      7.51 o 
 -11   7   8      216.63      209.38      5.80 o 
 -10   7   8      140.35      137.71      4.61 o 
  -9   7   8        0.03       -0.06      2.06 o 
  -8   7   8      710.22      703.40     14.64 o 
  -7   7   8     1430.19     1411.82     18.89 o 
  -6   7   8     1141.10     1139.19     15.63 o 
  -5   7   8      354.56      334.78      6.59 o 
  -4   7   8        0.27        5.63      2.30 o 
  -3   7   8      106.43      102.63      3.91 o 
  -2   7   8      267.49      288.27      4.97 o 
  -1   7   8     1669.34     1668.10     19.71 o 
   0   7   8      234.83      230.39      5.49 o 
   1   7   8       84.03       92.23      3.72 o 
   2   7   8       29.59       26.15      3.45 o 
   3   7   8       62.46       82.14      4.75 o 
   4   7   8      258.71      274.35      8.29 o 
 -12   8   8       40.71       31.30      3.78 o 
 -11   8   8       28.46       29.82      3.18 o 
 -10   8   8       19.59       18.16      2.69 o 
  -9   8   8      371.39      362.56      7.39 o 
  -8   8   8      748.50      727.49     12.24 o 
  -7   8   8     1233.03     1178.74     17.54 o 
  -6   8   8      438.98      424.06      7.69 o 
  -5   8   8        0.28       -2.14      1.94 o 
  -4   8   8      282.08      269.22      5.83 o 
  -3   8   8     1428.88     1408.33     18.90 o 
  -2   8   8      846.77      841.27     12.51 o 
  -1   8   8      594.33      592.39      9.73 o 
   0   8   8       52.07       45.51      2.92 o 
   1   8   8        1.70       -0.12      2.79 o 
   2   8   8      108.71      103.78      5.29 o 
   3   8   8      489.21      528.87     11.94 o 
 -12   9   8       46.18       54.52      4.49 o 
 -11   9   8       56.40       65.24      4.56 o 
 -10   9   8      287.56      293.27      7.00 o 
  -9   9   8      820.99      830.34     13.15 o 
  -8   9   8      256.73      272.01      6.46 o 
  -7   9   8       19.14       19.27      2.61 o 
  -6   9   8      106.22      104.58      4.15 o 
  -5   9   8      633.33      620.05     10.25 o 
  -4   9   8      961.97      894.83     13.38 o 
  -3   9   8      387.63      405.78      7.72 o 
  -2   9   8      351.23      330.00      6.90 o 
  -1   9   8       21.44       21.06      2.65 o 
   0   9   8        5.25       10.18      3.37 o 
   1   9   8      303.67      328.07      8.99 o 
   2   9   8      498.21      501.88     26.95 o 
 -11  10   8      609.06      633.67     12.95 o 
 -10  10   8      266.15      280.56      8.07 o 
  -9  10   8      111.89      109.44      4.69 o 
  -8  10   8       12.29       10.61      2.68 o 
  -7  10   8      105.39       98.09      4.27 o 
  -6  10   8      372.74      363.10      8.58 o 
  -5  10   8      704.46      680.15     11.25 o 
  -4  10   8      135.48      127.63      4.67 o 
  -3  10   8        5.20        4.29      2.48 o 
  -2  10   8       34.53       36.90      3.12 o 
  -1  10   8       65.51       61.69      4.06 o 
   0  10   8      234.51      216.32      8.48 o 
   1  10   8      305.92      328.04     18.10 o 
 -10  11   8       33.78       32.90      4.16 o 
  -9  11   8      146.18      143.88      8.83 o 
  -8  11   8      251.43      264.65      6.98 o 
  -7  11   8      362.28      350.84      7.95 o 
  -6  11   8      357.82      350.47      7.81 o 
  -5  11   8      108.89       99.78      6.02 o 
  -4  11   8        7.02        9.51      2.82 o 
  -3  11   8      301.18      309.00      7.83 o 
  -2  11   8       86.50       76.05      4.36 o 
  -1  11   8      171.13      171.81     11.84 o 
  -8  12   8      209.41      220.85      7.63 o 
  -7  12   8      160.59      158.09      6.50 o 
  -6  12   8       43.61       38.94      4.25 o 
  -5  12   8       54.25       62.41      4.69 o 
  -4  12   8      334.28      352.05     12.42 o 
  -1 -11   9      229.27      241.75      6.43 o 
   0 -11   9      703.94      689.64     13.33 o 
   1 -11   9      392.58      388.92      9.18 o 
   2 -11   9      214.14      203.04      6.53 o 
   3 -11   9      100.48       95.90      4.72 o 
   4 -11   9       32.34       43.80      4.53 o 
   5 -11   9      153.79      163.90      7.32 o 
   6 -11   9      500.45      501.67     23.18 o 
  -3 -10   9       63.87       68.35      4.55 o 
  -2 -10   9      741.44      753.94     16.27 o 
  -1 -10   9      593.49      591.79     23.19 o 
   0 -10   9      539.95      539.05      9.70 o 
   1 -10   9      105.77      104.07      4.85 o 
   2 -10   9       17.27       24.18      2.67 o 
   3 -10   9      134.84      134.39      4.14 o 
   4 -10   9      452.41      451.60      8.34 o 
   5 -10   9      307.96      325.06      8.13 o 
   6 -10   9      243.80      240.77      8.86 o 
   7 -10   9      101.17      100.69      5.83 o 
   8 -10   9       48.01       50.07      5.59 o 
  -4  -9   9       49.93       45.36      3.99 o 
  -3  -9   9      700.14      695.11     12.27 o 
  -2  -9   9      629.92      612.16      9.27 o 
  -1  -9   9      263.50      255.62      6.07 o 
   0  -9   9      205.47      197.07      5.21 o 
   1  -9   9        1.06        4.21      2.07 o 
   2  -9   9      407.86      407.54      6.89 o 
   3  -9   9      703.38      680.44     10.65 o 
   4  -9   9      929.58      947.88     12.15 o 
   5  -9   9      505.24      501.91      9.40 o 
   6  -9   9       60.96       59.06      3.71 o 
   7  -9   9      129.06      125.34      4.58 o 
   8  -9   9      356.98      330.32      8.14 o 
  -6  -8   9       52.12       58.51      4.39 o 
  -5  -8   9      219.66      226.05      7.09 o 
  -4  -8   9      669.68      671.31     11.33 o 
  -3  -8   9      445.08      438.27      8.29 o 
  -2  -8   9      141.40      136.74      3.88 o 
  -1  -8   9       10.07        9.19      3.18 o 
   0  -8   9      131.20      137.52      4.21 o 
   1  -8   9      296.22      294.98      5.18 o 
   2  -8   9      904.91      868.13     11.08 o 
   3  -8   9      456.30      456.32      6.88 o 
   4  -8   9      206.17      208.82      4.36 o 
   5  -8   9        6.16        3.56      1.62 o 
   6  -8   9      290.75      295.17      6.23 o 
   7  -8   9      458.71      453.11      8.33 o 
   8  -8   9      583.08      583.64     10.17 o 
   9  -8   9      262.63      261.35     10.28 o 
  -7  -7   9       70.68       62.78      4.43 o 
  -6  -7   9      403.60      375.31      9.63 o 
  -5  -7   9      653.99      658.83     11.09 o 
  -4  -7   9      524.33      529.40      9.27 o 
  -3  -7   9       12.69       13.13      2.23 o 
  -2  -7   9      318.75      286.77      7.12 o 
  -1  -7   9      747.05      715.64     10.68 o 
   0  -7   9     1731.43     1693.05     19.43 o 
   1  -7   9     1817.77     1781.53     22.44 o 
   2  -7   9     1165.23     1153.48     17.20 o 
   3  -7   9       26.94       27.80      1.91 o 
   4  -7   9      523.29      517.33      7.38 o 
   5  -7   9      973.48      980.18     12.18 o 
   6  -7   9      544.34      519.66      8.74 o 
   7  -7   9      327.54      313.55      6.54 o 
   8  -7   9       33.78       31.75      2.96 o 
   9  -7   9       13.07       13.54      3.20 o 
  -8  -6   9      262.42      264.55      7.77 o 
  -7  -6   9      365.29      353.83      8.60 o 
  -6  -6   9      602.72      570.09      9.98 o 
  -5  -6   9      253.87      254.61      6.66 o 
  -4  -6   9       43.45       44.26      3.73 o 
  -3  -6   9      840.38      840.19     13.93 o 
  -2  -6   9     1157.77     1124.06     15.20 o 
  -1  -6   9      821.48      802.80     10.12 o 
   0  -6   9     2554.36     2537.31     27.81 o 
   1  -6   9     1604.59     1586.01     17.98 o 
   2  -6   9      456.44      436.31      6.25 o 
   3  -6   9     1812.64     1837.59     20.64 o 
   4  -6   9     1559.73     1577.78     23.64 o 
   5  -6   9     1076.02     1089.10     13.20 o 
   6  -6   9      341.72      307.03      6.11 o 
   7  -6   9       72.76       73.89      3.32 o 
   8  -6   9       61.59       56.11      3.37 o 
   9  -6   9      218.33      218.61     10.06 o 
  10  -6   9      334.19      349.42     15.81 o 
  -9  -5   9      498.23      479.28     15.27 o 
  -8  -5   9      437.31      457.89     10.07 o 
  -7  -5   9      262.87      248.18      6.08 o 
  -6  -5   9      114.17      123.93      4.25 o 
  -5  -5   9      338.22      330.64      6.55 o 
  -4  -5   9     1306.17     1205.64     16.25 o 
  -3  -5   9     2474.20     2408.13     29.04 o 
  -2  -5   9     1110.86     1117.45     11.49 o 
  -1  -5   9      653.84      667.44      7.37 o 
   0  -5   9        0.78        1.63      1.04 o 
   1  -5   9      324.71      323.90      4.74 o 
   2  -5   9     1796.30     1810.24     17.54 o 
   4  -5   9      872.33      831.65     10.31 o 
   5  -5   9      389.11      367.03      5.72 o 
   6  -5   9      169.79      155.10      4.33 o 
   7  -5   9      131.53      121.24      4.12 o 
   8  -5   9      338.96      333.83      7.06 o 
   9  -5   9      410.16      433.10     12.62 o 
  10  -5   9      168.12      169.33      8.92 o 
  -9  -4   9       77.58       78.32      4.33 o 
  -8  -4   9      293.30      266.29      6.26 o 
  -7  -4   9       37.05       42.82      3.40 o 
  -6  -4   9      693.79      660.95     10.32 o 
  -5  -4   9     1363.29     1326.11     17.59 o 
  -4  -4   9     1564.22     1556.02     18.44 o 
  -3  -4   9      298.87      293.23      4.21 o 
  -2  -4   9      155.68      153.43      2.69 o 
  -1  -4   9        0.64        0.61      0.93 o 
   0  -4   9     1183.44     1190.81     11.73 o 
   1  -4   9     3103.57     3110.72     28.98 o 
   2  -4   9     2535.00     2516.40     23.76 o 
   3  -4   9      130.57      128.30      2.74 o 
   4  -4   9      110.19      108.34      3.48 o 
   5  -4   9      335.84      319.48      7.67 o 
   6  -4   9      507.01      499.67      8.35 o 
   7  -4   9      892.58      864.24     15.67 o 
   8  -4   9      296.90      286.43      6.55 o 
   9  -4   9      163.50      162.77      5.42 o 
  10  -4   9        0.15       -2.03      3.17 o 
 -10  -3   9      154.01      152.90      5.87 o 
  -9  -3   9       58.74       58.96      4.78 o 
  -8  -3   9       33.82       29.48      2.60 o 
  -7  -3   9      393.87      405.57      6.73 o 
  -6  -3   9     1312.11     1306.99     17.36 o 
  -5  -3   9     1020.89     1008.42     12.13 o 
  -4  -3   9      321.02      315.25      5.56 o 
  -3  -3   9      127.42      131.16      2.29 o 
  -2  -3   9     1814.10     1856.44     31.70 o 
  -1  -3   9     3098.16     3129.71     24.70 o 
   0  -3   9     3916.13     4001.64     36.86 o 
   1  -3   9     2914.55     3059.01     26.29 o 
   2  -3   9        0.46        1.13      0.99 o 
   3  -3   9      373.94      385.35      4.78 o 
   4  -3   9      725.70      720.87      7.93 o 
   5  -3   9     1297.91     1296.64     17.23 o 
   6  -3   9      855.98      857.71     12.53 o 
   7  -3   9      362.82      340.48      7.80 o 
   8  -3   9       38.69       36.42      3.10 o 
   9  -3   9       53.95       57.23      3.78 o 
 -11  -2   9       28.77       24.37      3.32 o 
 -10  -2   9        2.53        2.51      2.61 o 
  -9  -2   9      139.67      124.93      5.08 o 
  -8  -2   9      606.72      591.71      8.35 o 
  -7  -2   9      991.40      973.74     13.65 o 
  -6  -2   9     1380.19     1378.51     15.91 o 
  -5  -2   9        3.26        4.14      1.13 o 
  -4  -2   9      121.29      119.09      2.77 o 
  -3  -2   9     1381.39     1359.05     11.87 o 
  -2  -2   9     3808.88     3896.78     35.73 o 
  -1  -2   9     4870.07     5310.75     39.70 o 
   0  -2   9      436.57      391.53      4.65 o 
   1  -2   9      184.03      201.11      2.82 o 
   2  -2   9     1268.78     1283.78     12.60 o 
   3  -2   9     2280.25     2319.98     22.11 o 
   4  -2   9     3445.39     3317.82     34.13 o 
   5  -2   9     2032.29     2015.17     25.57 o 
   6  -2   9      270.99      272.47      5.86 o 
   7  -2   9       19.83       16.07      2.45 o 
   8  -2   9      298.30      287.45      6.71 o 
   9  -2   9      404.59      420.70     11.58 o 
 -11  -1   9      164.58      133.43      5.49 o 
 -10  -1   9      477.84      488.11      8.88 o 
  -9  -1   9      893.93      858.80     12.79 o 
  -8  -1   9      762.82      783.79     10.20 o 
  -7  -1   9      214.63      213.38      4.16 o 
  -6  -1   9      914.06      967.57     10.05 o 
  -5  -1   9      908.63      934.82      9.52 o 
  -4  -1   9     1380.22     1350.37     14.21 o 
  -3  -1   9     2424.57     2461.19     19.48 o 
  -2  -1   9     2092.54     2008.65     28.51 o 
  -1  -1   9       56.26       60.35      2.88 o 
   0  -1   9      782.34      792.36      6.66 o 
   1  -1   9     1119.48     1103.18      9.39 o 
   2  -1   9     1787.08     1754.36     15.70 o 
   3  -1   9     1596.03     1590.20     30.59 o 
   4  -1   9      705.79      719.65      8.78 o 
   5  -1   9      194.14      178.70      4.54 o 
   6  -1   9      214.61      203.18      5.19 o 
   7  -1   9      606.40      607.24     11.97 o 
   8  -1   9      407.21      386.90      8.57 o 
   9  -1   9      199.93      160.92      6.55 o 
 -11   0   9      370.07      384.52     19.37 o 
 -10   0   9      778.71      788.61     12.22 o 
  -9   0   9     1002.69     1022.72     12.82 o 
  -8   0   9      142.10      151.85      3.66 o 
  -7   0   9      536.16      549.67      7.45 o 
  -6   0   9     2448.72     2500.50     23.64 o 
  -5   0   9      745.17      735.43      7.62 o 
  -4   0   9     2359.44     2435.53     19.35 o 
  -3   0   9     1002.94     1018.08      8.37 o 
  -2   0   9       78.63       92.56      3.29 o 
  -1   0   9     3379.22     3451.02     38.68 o 
   0   0   9     3768.52     3704.48     28.98 o 
   1   0   9     2051.54     2049.26     16.85 o 
   2   0   9      415.13      434.95      5.10 o 
   3   0   9       43.20       39.17      2.20 o 
   4   0   9       28.41       22.61      2.15 o 
   5   0   9      558.94      555.00      9.03 o 
   6   0   9     1015.43      994.02     14.48 o 
   7   0   9      602.94      628.53     10.63 o 
   8   0   9       34.10       37.47      3.37 o 
   9   0   9        8.27        4.95      4.56 o 
 -12   1   9      277.43      289.07      9.75 o 
 -11   1   9      324.90      341.41      8.53 o 
 -10   1   9      358.24      376.92      6.33 o 
  -9   1   9       15.16       16.03      1.82 o 
  -8   1   9      190.28      207.77      4.15 o 
  -7   1   9      586.76      583.78      7.18 o 
  -6   1   9      640.31      588.61      6.52 o 
  -5   1   9     1830.09     1843.73     17.02 o 
  -4   1   9       57.41       70.94      1.35 o 
  -3   1   9        0.69        6.80      0.87 o 
  -2   1   9     1787.61     1778.17     15.18 o 
  -1   1   9     2100.48     2077.14     18.51 o 
   0   1   9     1978.48     1876.71     14.57 o 
   1   1   9      464.55      467.03      5.29 o 
   2   1   9       12.47       11.58      1.11 o 
   3   1   9      227.84      232.96      3.69 o 
   4   1   9     1944.29     1936.57     24.72 o 
   5   1   9     1823.87     1771.73     23.24 o 
   6   1   9      404.58      409.76      7.88 o 
   7   1   9       27.51       25.32      2.98 o 
   8   1   9        7.97        7.10      3.52 o 
 -12   2   9      263.94      263.17     10.58 o 
 -11   2   9       43.90       56.73      3.19 o 
 -10   2   9      109.51      117.79      3.57 o 
  -9   2   9     1229.02     1206.93     14.88 o 
  -8   2   9     1774.98     1761.10     19.91 o 
  -7   2   9      712.59      693.77      8.19 o 
  -6   2   9       87.81       82.85      2.53 o 
  -5   2   9      350.55      346.84      4.18 o 
  -4   2   9        2.33        8.81      1.86 o 
  -3   2   9      996.50     1019.14     11.27 o 
  -2   2   9     1540.74     1531.26     13.27 o 
  -1   2   9     1266.38     1184.01     22.66 o 
   0   2   9       70.62       74.69      1.87 o 
   1   2   9      110.17      113.38      2.39 o 
   2   2   9     1433.81     1475.76     14.68 o 
   3   2   9     2100.74     2102.64     23.47 o 
   4   2   9     1463.59     1446.39     19.31 o 
   5   2   9      326.12      307.36      8.00 o 
   6   2   9       10.77       10.56      2.48 o 
   7   2   9       41.16       40.20      3.43 o 
   8   2   9      172.05      188.51      6.86 o 
 -12   3   9       17.60       19.20      4.66 o 
 -11   3   9      128.17      128.87      4.42 o 
 -10   3   9     1129.14     1120.41     15.78 o 
  -9   3   9      949.93      955.96     11.97 o 
  -8   3   9     1017.61      966.48     11.84 o 
  -7   3   9       52.62       61.07      2.27 o 
  -6   3   9      824.67      763.55      8.12 o 
  -5   3   9     1328.83     1298.83     12.75 o 
  -4   3   9     2251.83     2301.60     20.24 o 
  -3   3   9     2441.28     2573.72     22.33 o 
  -2   3   9      782.83      777.40      7.98 o 
  -1   3   9      152.00      145.12      2.37 o 
   0   3   9      914.05      867.14      9.06 o 
   1   3   9      898.00      858.66     16.82 o 
   2   3   9     1836.79     1921.99     20.06 o 
   3   3   9      427.01      430.47      8.24 o 
   4   3   9       26.00       24.90      2.53 o 
   5   3   9       38.13       36.97      2.94 o 
   6   3   9      135.73      128.41      7.48 o 
   7   3   9      407.13      406.44      9.70 o 
 -12   4   9      315.93      325.43      9.13 o 
 -11   4   9      612.04      614.62     10.28 o 
 -10   4   9      610.90      575.50      9.53 o 
  -9   4   9      242.41      251.17      4.77 o 
  -8   4   9       25.87       26.85      1.89 o 
  -7   4   9      173.38      173.22      3.71 o 
  -6   4   9     1723.50     1662.55     21.96 o 
  -5   4   9     1524.03     1446.95     16.66 o 
  -4   4   9     1471.25     1498.68     14.67 o 
  -3   4   9       55.64       49.16      1.62 o 
  -2   4   9       48.99       47.80      1.64 o 
  -1   4   9      962.72      908.62     10.11 o 
   0   4   9      970.49     1021.93     10.66 o 
   1   4   9     2394.98     2393.51     24.54 o 
   2   4   9      160.42      137.61      4.23 o 
   3   4   9       39.77       42.75      2.95 o 
   4   4   9      381.62      376.54      7.41 o 
   5   4   9      176.91      156.29      5.23 o 
   6   4   9      253.06      252.25      6.60 o 
 -12   5   9      437.85      431.09      9.53 o 
 -11   5   9      264.08      252.05      6.10 o 
 -10   5   9        0.08       -2.94      1.99 o 
  -9   5   9      185.58      199.72      4.98 o 
  -8   5   9      769.83      774.29     13.44 o 
  -7   5   9      894.72      912.13     15.66 o 
  -6   5   9      882.63      901.45     12.41 o 
  -5   5   9      569.06      554.95     12.49 o 
  -4   5   9       95.70       96.27      2.56 o 
  -3   5   9       97.84       94.94      2.52 o 
  -2   5   9      846.58      850.45      9.70 o 
  -1   5   9      680.97      690.27      7.74 o 
   0   5   9      499.99      508.42      6.55 o 
   1   5   9      466.04      467.67      6.91 o 
   2   5   9      275.19      290.87      5.18 o 
   3   5   9      666.37      640.99     10.40 o 
   4   5   9      379.59      385.26      7.76 o 
   5   5   9      213.90      222.60      6.11 o 
   6   5   9      176.65      184.83      6.76 o 
 -12   6   9       82.19       94.39      4.75 o 
 -11   6   9       22.26       20.58      2.76 o 
 -10   6   9      330.62      309.97      6.64 o 
  -9   6   9     1130.33     1163.50     16.28 o 
  -8   6   9      784.01      742.22     12.34 o 
  -7   6   9      794.36      769.57     11.30 o 
  -6   6   9      159.26      166.31      4.63 o 
  -5   6   9       14.56        9.05      1.84 o 
  -4   6   9      965.30      939.17     12.14 o 
  -3   6   9      937.20      891.42     11.05 o 
  -2   6   9      754.92      762.65      9.72 o 
  -1   6   9      184.15      182.58      3.94 o 
   0   6   9        1.76        1.88      1.47 o 
   1   6   9      627.42      607.36      8.50 o 
   2   6   9      364.38      357.83      7.08 o 
   3   6   9      570.75      568.82      9.84 o 
   4   6   9      160.00      148.90      5.08 o 
   5   6   9      199.40      207.30      6.89 o 
 -12   7   9       70.06       76.73      4.46 o 
 -11   7   9      211.81      212.36      5.80 o 
 -10   7   9      728.12      704.40     11.42 o 
  -9   7   9      423.59      414.37      7.83 o 
  -8   7   9       81.94       80.26      3.48 o 
  -7   7   9      149.76      133.00      4.18 o 
  -6   7   9      497.86      517.67     13.50 o 
  -5   7   9     1830.07     1819.14     23.34 o 
  -4   7   9     2273.18     2184.61     27.46 o 
  -3   7   9      495.80      504.29      8.33 o 
  -2   7   9      156.73      158.50      3.78 o 
  -1   7   9       40.27       30.90      3.20 o 
   0   7   9      587.75      611.97      8.02 o 
   1   7   9      650.53      646.83     10.44 o 
   2   7   9      547.08      503.51     10.82 o 
   3   7   9       86.78       95.46      5.28 o 
   4   7   9       13.75       16.46      4.60 o 
 -12   8   9      405.89      424.62      9.92 o 
 -11   8   9      519.35      554.08     11.37 o 
 -10   8   9       83.83       89.24      4.01 o 
  -9   8   9       46.24       46.58      3.08 o 
  -8   8   9       18.01       19.04      2.49 o 
  -7   8   9      510.75      491.51      8.61 o 
  -6   8   9      939.93      944.36     13.77 o 
  -5   8   9     1183.48     1151.51     16.02 o 
  -4   8   9       70.30       76.28      3.79 o 
  -3   8   9       83.00       82.16      3.54 o 
  -2   8   9      610.29      582.52      9.63 o 
  -1   8   9      888.97      872.59     12.99 o 
   0   8   9      230.82      223.55      5.56 o 
   1   8   9      209.51      226.43      7.09 o 
   2   8   9       94.82       98.51      5.20 o 
   3   8   9        1.13       -0.29      3.96 o 
 -11   9   9       13.03        5.45      3.18 o 
 -10   9   9       47.52       53.98      3.67 o 
  -9   9   9      346.10      351.13      7.60 o 
  -8   9   9      607.58      620.96     10.60 o 
  -7   9   9      732.10      702.47     11.41 o 
  -6   9   9      601.29      598.50     10.07 o 
  -5   9   9      168.40      156.13      4.85 o 
  -4   9   9       54.55       47.82      3.21 o 
  -3   9   9      762.08      731.14     11.60 o 
  -2   9   9      483.10      459.45     10.93 o 
  -1   9   9      148.01      151.80      4.44 o 
   0   9   9        9.85        5.62      3.40 o 
   1   9   9        9.69       15.47      7.40 o 
   2   9   9       59.74       72.90      7.73 o 
 -10  10   9      246.45      271.52      7.99 o 
  -9  10   9      464.48      469.35      9.35 o 
  -8  10   9      375.51      369.68      9.82 o 
  -7  10   9       85.47       82.72      3.98 o 
  -6  10   9        0.14       -0.23      2.40 o 
  -5  10   9      149.99      133.25      4.84 o 
  -4  10   9      404.76      424.34      8.37 o 
  -3  10   9      472.09      449.54      8.65 o 
  -2  10   9      131.59      135.05      4.97 o 
  -1  10   9       23.70       26.62      4.70 o 
   0  10   9        6.82       11.62      4.33 o 
  -9  11   9       55.16       50.84      4.42 o 
  -8  11   9        0.09       -1.68      3.16 o 
  -7  11   9       22.68       12.92      4.32 o 
  -6  11   9      474.61      479.14     14.86 o 
  -5  11   9      734.95      735.39     14.02 o 
  -4  11   9      245.06      247.34      9.00 o 
  -3  11   9       13.32       15.86      4.05 o 
  -2  11   9        0.15        1.87      3.50 o 
   0 -11  10        0.92        1.97      3.00 o 
   1 -11  10      241.42      225.57      6.96 o 
   2 -11  10      879.66      895.86     15.74 o 
   3 -11  10      404.96      418.14      9.50 o 
   4 -11  10      148.74      159.90      7.18 o 
   5 -11  10       21.01        7.85      3.77 o 
  -2 -10  10       63.81       72.18      4.48 o 
  -1 -10  10        0.38        1.47      3.13 o 
   0 -10  10      374.65      374.31      8.75 o 
   1 -10  10      618.49      618.46     10.56 o 
   2 -10  10      341.96      335.69      7.18 o 
   3 -10  10      144.59      151.06      4.60 o 
   4 -10  10       16.02       18.56      3.24 o 
   5 -10  10       85.48       86.22      5.31 o 
   6 -10  10      320.34      340.67     11.48 o 
   7 -10  10      517.18      507.94     20.00 o 
  -4  -9  10      109.85      114.41      5.53 o 
  -3  -9  10        9.99        8.91      3.02 o 
  -2  -9  10      110.09      100.67      5.04 o 
  -1  -9  10      659.55      653.47     10.83 o 
   0  -9  10      811.60      784.35     12.22 o 
   1  -9  10      526.23      529.22      9.10 o 
   2  -9  10       45.96       52.14      2.75 o 
   3  -9  10        1.09        1.67      1.96 o 
   4  -9  10       98.96      106.15      3.48 o 
   5  -9  10      516.23      518.16     12.73 o 
   6  -9  10      588.71      593.05     11.23 o 
   7  -9  10      191.49      192.47      7.81 o 
   8  -9  10        9.40        7.94      3.07 o 
  -5  -8  10      104.61      113.60      5.48 o 
  -4  -8  10      224.31      218.57      5.89 o 
  -3  -8  10      892.81      873.41     13.47 o 
  -2  -8  10      782.62      771.50     12.01 o 
  -1  -8  10      769.16      738.71     11.38 o 
   0  -8  10      160.74      161.57      3.93 o 
   1  -8  10        7.99        8.47      1.71 o 
   2  -8  10      358.81      354.99      7.81 o 
   3  -8  10      555.33      553.15      7.93 o 
   4  -8  10     1273.38     1259.56     15.27 o 
   5  -8  10      344.27      329.13      7.03 o 
   6  -8  10        0.60        0.73      2.01 o 
   7  -8  10       18.24       19.05      2.66 o 
   8  -8  10      333.06      330.80     10.40 o 
  -7  -7  10       41.03       40.51      3.90 o 
  -6  -7  10       28.76       29.55      3.51 o 
  -5  -7  10      274.64      290.79      7.68 o 
  -4  -7  10      671.70      653.47     10.68 o 
  -3  -7  10     1466.35     1416.85     19.23 o 
  -2  -7  10      915.97      908.21     13.14 o 
  -1  -7  10        2.97        2.88      1.76 o 
   0  -7  10      318.80      324.74      7.17 o 
   1  -7  10      942.69      940.72     10.87 o 
   2  -7  10      738.41      746.95      9.70 o 
   3  -7  10     1613.68     1578.90     24.10 o 
   4  -7  10      553.21      552.80      7.85 o 
   5  -7  10        9.43        4.51      1.77 o 
   6  -7  10      318.70      301.28      6.27 o 
   7  -7  10      655.70      635.50     10.48 o 
   8  -7  10      654.53      666.25     12.55 o 
   9  -7  10      221.93      216.56      6.96 o 
  -8  -6  10       39.70       49.92      4.09 o 
  -7  -6  10      249.69      268.84      7.60 o 
  -6  -6  10      623.80      632.91     10.72 o 
  -5  -6  10      615.46      637.52     10.47 o 
  -4  -6  10      825.58      837.35     12.46 o 
  -3  -6  10      157.33      164.14      5.94 o 
  -2  -6  10      117.78      122.66      3.76 o 
  -1  -6  10      572.15      555.41      7.66 o 
   0  -6  10      630.88      608.82      8.83 o 
   1  -6  10      983.14      996.12     12.04 o 
   2  -6  10     1652.94     1671.79     20.18 o 
   3  -6  10      152.85      161.66      3.62 o 
   4  -6  10       10.17        9.34      1.61 o 
   5  -6  10      767.70      744.51      9.82 o 
   6  -6  10      777.94      757.10     11.53 o 
   7  -6  10      609.06      587.78      9.85 o 
   8  -6  10       11.88        9.41      2.54 o 
   9  -6  10        2.10       -1.53      3.00 o 
  -8  -5  10      335.09      343.41     13.81 o 
  -7  -5  10      812.44      829.31     12.95 o 
  -6  -5  10      302.62      299.27      7.78 o 
  -5  -5  10      706.02      701.84     10.81 o 
  -4  -5  10       46.35       52.82      2.67 o 
  -3  -5  10     1042.19     1026.36     12.22 o 
  -2  -5  10     1119.64     1098.53     12.16 o 
  -1  -5  10     1337.12     1297.45     13.93 o 
   0  -5  10     2757.39     2728.79     24.42 o 
   1  -5  10     1036.43     1064.33     10.85 o 
   2  -5  10       48.09       43.58      1.82 o 
   3  -5  10      159.35      145.56      3.29 o 
   4  -5  10      540.74      550.66      9.41 o 
   5  -5  10      842.75      878.51     11.10 o 
   6  -5  10      470.66      449.78      7.87 o 
   7  -5  10        1.85        5.41      2.21 o 
   8  -5  10      111.35      110.93      4.47 o 
   9  -5  10      260.86      274.89      7.87 o 
  -9  -4  10      433.87      446.00      9.85 o 
  -8  -4  10      220.59      232.65      5.89 o 
  -7  -4  10      422.18      384.54      8.34 o 
  -6  -4  10      627.75      602.42      9.66 o 
  -5  -4  10        1.97        2.88      1.77 o 
  -4  -4  10      711.21      693.62     10.05 o 
  -3  -4  10     1946.31     1898.76     19.92 o 
  -2  -4  10     1744.59     1752.85     16.97 o 
  -1  -4  10     1183.10     1177.28     11.66 o 
   0  -4  10       93.51       91.26      2.02 o 
   1  -4  10      273.43      255.77      3.44 o 
   2  -4  10     1282.46     1307.24     12.99 o 
   3  -4  10      724.73      749.24      8.69 o 
   4  -4  10     2230.53     2177.53     24.26 o 
   5  -4  10      165.31      166.91      4.29 o 
   6  -4  10       21.69       18.86      2.34 o 
   7  -4  10      182.81      177.23      4.96 o 
   8  -4  10      289.24      281.18      6.56 o 
   9  -4  10      506.91      531.33     11.27 o 
 -10  -3  10      289.82      293.06      7.95 o 
  -9  -3  10      168.14      150.99      4.84 o 
  -8  -3  10      237.46      221.63      5.43 o 
  -7  -3  10        1.61        2.46      1.61 o 
  -6  -3  10      199.27      197.80      4.49 o 
  -5  -3  10     1378.52     1405.12     16.19 o 
  -4  -3  10     1053.41     1082.70     10.98 o 
  -3  -3  10      695.53      670.42      6.99 o 
  -2  -3  10     1139.65     1132.23      9.54 o 
  -1  -3  10       35.01       38.08      1.28 o 
   0  -3  10     1513.41     1564.87     20.14 o 
   1  -3  10     3264.69     3356.74     31.17 o 
   2  -3  10     1376.99     1384.44     13.57 o 
   3  -3  10      842.17      813.43      8.65 o 
   4  -3  10       53.36       52.08      2.49 o 
   5  -3  10      124.55      125.06      3.81 o 
   6  -3  10      783.43      765.46     11.60 o 
   7  -3  10      540.20      534.76      9.29 o 
   8  -3  10      214.28      177.83      6.46 o 
   9  -3  10      132.50      135.62      5.98 o 
 -10  -2  10      127.15      120.47      5.23 o 
  -9  -2  10       32.11       33.50      2.71 o 
  -8  -2  10        1.94        5.08      1.61 o 
  -7  -2  10      806.74      760.14      9.87 o 
  -6  -2  10     1973.77     2029.06     22.77 o 
  -5  -2  10      314.40      332.83      4.30 o 
  -4  -2  10      775.26      760.50      7.89 o 
  -3  -2  10        0.65        0.80      0.76 o 
  -2  -2  10      294.86      296.78      2.97 o 
  -1  -2  10     2004.07     1993.12     15.92 o 
   0  -2  10     4191.50     4353.98     43.12 o 
   1  -2  10     2080.68     2220.24     19.12 o 
   2  -2  10      307.49      334.35      4.50 o 
   3  -2  10        7.47        6.18      1.19 o 
   4  -2  10      182.44      190.65      4.44 o 
   5  -2  10      585.40      605.62     11.23 o 
   6  -2  10      807.91      787.00     11.94 o 
   7  -2  10      364.37      357.12      7.29 o 
   8  -2  10       81.42       93.16      4.15 o 
   9  -2  10       33.38       34.80      3.92 o 
 -11  -1  10       38.01       41.48      3.58 o 
 -10  -1  10       37.70       42.15      3.01 o 
  -9  -1  10       33.07       34.38      2.26 o 
  -8  -1  10      236.66      229.86      4.56 o 
  -7  -1  10     1722.54     1702.89     19.36 o 
  -6  -1  10      902.48      961.20     10.73 o 
  -5  -1  10       92.90       91.68      2.02 o 
  -4  -1  10      111.96      115.57      2.00 o 
  -3  -1  10      568.79      528.52      5.03 o 
  -2  -1  10     4591.07     4510.44     61.72 o 
  -1  -1  10     3266.27     3272.35     45.36 o 
   0  -1  10     1194.31     1168.17     11.73 o 
   1  -1  10      235.98      239.41      2.86 o 
   2  -1  10      155.00      146.95      2.43 o 
   3  -1  10       80.09       77.83      2.39 o 
   4  -1  10     1041.56     1017.23     13.96 o 
   5  -1  10      786.76      751.96     11.24 o 
   6  -1  10      139.27      146.41      4.57 o 
   7  -1  10       19.59       15.07      3.00 o 
   8  -1  10       81.33       74.33      3.90 o 
   9  -1  10      197.38      211.40      7.25 o 
 -11   0  10       27.90       31.39      4.08 o 
 -10   0  10       61.06       64.65      3.27 o 
  -9   0  10      405.02      385.65      6.32 o 
  -8   0  10     2222.28     2215.28     24.74 o 
  -7   0  10      396.54      401.31      6.00 o 
  -6   0  10       53.40       44.33      2.14 o 
  -5   0  10       35.48       42.04      1.34 o 
  -4   0  10      934.88      954.44      8.06 o 
  -3   0  10     2273.41     2234.07     25.57 o 
  -2   0  10     2110.45     2171.93     34.95 o 
  -1   0  10      217.28      205.70      3.34 o 
   0   0  10       44.56       60.73      3.21 o 
   1   0  10      488.22      533.86      6.32 o 
   2   0  10     1968.34     1960.63     18.84 o 
   3   0  10     1852.07     1859.96     23.47 o 
   4   0  10      635.24      612.57      9.39 o 
   5   0  10       93.48       82.43      3.52 o 
   6   0  10       21.47       29.32      3.90 o 
   7   0  10      149.69      158.94      5.17 o 
   8   0  10      190.21      192.00      6.69 o 
 -12   1  10      120.51      127.17      6.92 o 
 -11   1  10      161.80      166.86      7.20 o 
 -10   1  10      802.22      789.36     10.64 o 
  -9   1  10      969.55      987.91     12.43 o 
  -8   1  10      530.58      519.37      7.38 o 
  -7   1  10       75.41       79.69      2.64 o 
  -6   1  10     1268.43     1277.26     13.29 o 
  -5   1  10      897.04      904.68      9.79 o 
  -4   1  10     2974.16     2994.50     27.66 o 
  -3   1  10     1104.69     1169.86      9.58 o 
  -2   1  10        0.50        4.32      0.84 o 
  -1   1  10      363.11      371.08      3.54 o 
   0   1  10     1797.45     1767.56     18.70 o 
   1   1  10     2103.47     2053.43     19.58 o 
   2   1  10      742.29      773.54      8.34 o 
   3   1  10      473.45      457.31      6.63 o 
   4   1  10        1.81       -0.60      1.82 o 
   5   1  10      297.40      282.81      6.10 o 
   6   1  10      561.22      577.43      9.94 o 
   7   1  10      403.68      356.97      8.47 o 
   8   1  10      167.61      175.65      8.70 o 
 -12   2  10      205.42      211.49     15.46 o 
 -11   2  10      552.23      551.86     12.30 o 
 -10   2  10      555.41      560.67      8.27 o 
  -9   2  10       17.88       22.90      1.97 o 
  -8   2  10       94.40      103.93      3.14 o 
  -7   2  10      241.28      254.60      5.78 o 
  -6   2  10     2815.47     2794.41     26.39 o 
  -5   2  10     1823.00     1756.48     16.77 o 
  -4   2  10       35.27       38.06      1.39 o 
  -3   2  10      548.23      545.08      5.69 o 
  -2   2  10     1587.15     1644.53     13.35 o 
  -1   2  10     1446.07     1392.96     33.35 o 
   0   2  10     2091.86     2110.34     18.61 o 
   1   2  10     2331.01     2239.25     21.44 o 
   2   2  10      365.36      349.70      5.45 o 
   3   2  10       91.61       81.53      2.88 o 
   4   2  10     1098.95     1106.46     15.50 o 
   5   2  10      828.55      822.82     23.34 o 
   6   2  10      388.51      387.02      7.87 o 
   7   2  10      129.97      122.62      5.76 o 
 -12   3  10      362.61      357.17     14.49 o 
 -11   3  10      109.64       98.19      4.04 o 
 -10   3  10       74.71       82.61      3.13 o 
  -9   3  10      435.54      420.91      6.55 o 
  -8   3  10     1141.39     1103.27     13.28 o 
  -7   3  10     1509.45     1509.43     17.19 o 
  -6   3  10       57.82       53.32      1.72 o 
  -5   3  10       51.36       54.42      1.71 o 
  -4   3  10      824.83      798.60      8.79 o 
  -3   3  10     1324.91     1352.74     13.17 o 
  -2   3  10     2192.56     2285.44     21.61 o 
  -1   3  10      447.44      447.23      4.95 o 
   0   3  10      286.91      291.88      5.65 o 
   2   3  10      309.27      311.88      5.18 o 
   3   3  10     1048.03     1042.05     12.85 o 
   4   3  10      740.30      767.27     12.22 o 
   5   3  10      290.58      284.85      6.44 o 
   6   3  10      101.66      104.91      4.43 o 
   7   3  10       16.44       22.89      4.73 o 
 -12   4  10       19.00       22.74      3.26 o 
 -11   4  10      156.73      150.30      4.78 o 
 -10   4  10      809.56      783.29     11.94 o 
  -9   4  10      975.13      938.18     11.85 o 
  -8   4  10     1442.45     1368.58     16.05 o 
  -7   4  10      576.55      535.09     11.84 o 
  -6   4  10       13.78       16.09      1.41 o 
  -5   4  10      620.73      608.60      7.30 o 
  -4   4  10     2259.03     2205.78     21.08 o 
  -3   4  10     2075.55     2054.68     19.69 o 
  -2   4  10      380.97      361.27      4.60 o 
  -1   4  10        1.07        1.74      1.15 o 
   0   4  10        8.23        5.69      2.03 o 
   1   4  10     1757.32     1636.83     18.73 o 
   2   4  10     1123.00     1152.47     13.97 o 
   3   4  10      776.36      764.64     11.71 o 
   4   4  10       65.17       54.96      3.23 o 
   5   4  10        1.19        3.09      2.49 o 
   6   4  10      103.09      118.49      5.66 o 
 -12   5  10      329.68      326.88      8.29 o 
 -11   5  10      408.41      388.45      7.78 o 
 -10   5  10      868.92      831.71     12.61 o 
  -9   5  10      328.56      328.48      6.52 o 
  -8   5  10        0.48        0.11      1.80 o 
  -7   5  10       30.58       41.10      2.82 o 
  -6   5  10      506.83      487.19      7.66 o 
  -5   5  10     1556.37     1565.76     18.22 o 
  -4   5  10      857.37      859.66      9.83 o 
  -3   5  10      496.94      486.37      6.29 o 
  -2   5  10        0.20        2.08      1.01 o 
  -1   5  10       28.31       21.81      1.78 o 
   0   5  10     1224.61     1225.21     16.22 o 
   1   5  10     1633.44     1675.50     22.45 o 
   2   5  10      785.63      756.00     11.62 o 
   3   5  10        9.02        7.93      3.14 o 
   4   5  10      115.80      122.63      5.79 o 
   5   5  10      433.53      409.10     11.13 o 
 -12   6  10      682.30      695.92     20.13 o 
 -11   6  10      674.61      684.90     11.38 o 
 -10   6  10       46.15       47.15      3.03 o 
  -9   6  10      148.83      146.69      5.02 o 
  -8   6  10      387.60      355.48      6.77 o 
  -7   6  10     1340.22     1301.21     17.40 o 
  -6   6  10      472.18      463.31      7.65 o 
  -5   6  10      129.74      136.12      3.84 o 
  -4   6  10       82.37       69.96      2.53 o 
  -3   6  10      253.20      249.04      4.58 o 
  -2   6  10      852.58      829.40     10.56 o 
  -1   6  10     1046.91     1045.56     18.71 o 
   0   6  10      495.03      495.18      8.45 o 
   1   6  10      204.56      220.32      4.58 o 
   2   6  10       51.55       63.24      3.29 o 
   3   6  10      232.41      222.54      5.90 o 
   4   6  10      212.41      218.64     10.32 o 
 -12   7  10       98.00       95.64      4.92 o 
 -11   7  10       65.98       62.97      4.13 o 
 -10   7  10      273.52      268.45      6.36 o 
  -9   7  10      557.33      555.67      9.81 o 
  -8   7  10      743.06      723.71     11.23 o 
  -7   7  10      372.75      362.44      6.89 o 
  -6   7  10      216.60      225.65      5.19 o 
  -5   7  10       13.08       10.94      2.09 o 
  -4   7  10      250.80      252.69      5.78 o 
  -3   7  10     1518.86     1517.53     17.82 o 
  -2   7  10     1065.32     1045.97     13.02 o 
  -1   7  10      309.80      304.93      7.92 o 
   0   7  10        5.87        8.69      1.86 o 
   1   7  10      270.24      268.71      7.49 o 
   2   7  10      555.97      555.83     11.73 o 
   3   7  10      234.14      220.44      8.85 o 
 -12   8  10       67.26       74.16      4.78 o 
 -11   8  10      231.73      238.71     11.06 o 
 -10   8  10      510.37      500.73     11.89 o 
  -9   8  10      382.22      390.52      7.81 o 
  -8   8  10      194.27      188.66      5.22 o 
  -7   8  10        0.03       -0.10      2.38 o 
  -6   8  10       72.72       75.56      3.41 o 
  -5   8  10      280.83      281.59      6.11 o 
  -4   8  10      289.50      299.59      6.27 o 
  -3   8  10      524.43      499.04      8.64 o 
  -2   8  10      453.66      443.14      8.09 o 
  -1   8  10        7.88        8.49      2.16 o 
   0   8  10      184.62      185.20      6.50 o 
   1   8  10      651.76      648.84     13.16 o 
   2   8  10      132.49      130.59      7.29 o 
 -11   9  10      685.45      697.45     18.93 o 
 -10   9  10      176.84      193.42      6.60 o 
  -9   9  10       41.60       38.49      3.34 o 
  -8   9  10       16.54       14.75      2.75 o 
  -7   9  10      149.87      150.68      4.90 o 
  -6   9  10      684.55      666.88     11.22 o 
  -5   9  10      289.53      300.34      7.35 o 
  -4   9  10      372.86      383.88      7.62 o 
  -3   9  10      108.30      114.13      4.44 o 
  -2   9  10       46.36       43.32      3.20 o 
  -1   9  10      341.28      333.34      7.36 o 
   0   9  10      391.55      403.34     11.81 o 
   1   9  10       59.07       57.83      7.65 o 
 -10  10  10       26.26       27.86      3.76 o 
  -9  10  10      101.08      108.53      5.24 o 
  -8  10  10      172.54      170.14      6.34 o 
  -7  10  10      358.77      373.26      7.94 o 
  -6  10  10      162.54      163.86      5.28 o 
  -5  10  10       92.81       87.06      4.05 o 
  -4  10  10       25.02       28.97      3.10 o 
  -3  10  10      143.49      140.95      5.10 o 
  -2  10  10      428.43      427.94      9.55 o 
  -1  10  10      219.82      214.80     25.65 o 
  -8  11  10      403.56      409.20      9.92 o 
  -7  11  10      155.55      140.70      6.20 o 
  -6  11  10        5.94        7.76      3.33 o 
  -5  11  10      115.44      117.09      5.66 o 
  -4  11  10      159.28      157.88      6.34 o 
  -3  11  10      193.32      203.63      8.48 o 
   1 -11  11      175.01      183.73      6.39 o 
   2 -11  11        2.75        2.05      2.91 o 
   3 -11  11      382.33      379.79      9.03 o 
   4 -11  11      473.40      452.57     15.26 o 
  -2 -10  11      294.79      300.65      8.18 o 
  -1 -10  11      338.65      346.36      8.59 o 
   0 -10  11      187.56      193.53      8.15 o 
   1 -10  11      111.02      108.78      5.20 o 
   2 -10  11      910.02      886.97     17.73 o 
   3 -10  11      491.57      513.56     13.81 o 
   4 -10  11      346.34      349.56      9.93 o 
   5 -10  11      104.54      100.38      5.92 o 
   6 -10  11        2.14       -0.19      3.39 o 
  -4  -9  11      577.87      556.18     11.80 o 
  -3  -9  11      144.72      142.91      5.73 o 
  -2  -9  11      172.61      161.92      4.94 o 
  -1  -9  11        0.94        0.31      2.20 o 
   0  -9  11      337.28      343.62      7.04 o 
   1  -9  11      505.55      481.48      8.58 o 
   2  -9  11      264.25      266.05      5.41 o 
   3  -9  11      258.54      262.96      6.04 o 
   4  -9  11       13.79       14.44      2.01 o 
   5  -9  11       25.11       23.51      2.68 o 
   6  -9  11      228.60      228.08      6.48 o 
   7  -9  11      581.94      603.14     11.74 o 
  -5  -8  11      443.01      445.13     10.18 o 
  -4  -8  11       86.95       80.59      4.36 o 
  -3  -8  11       50.76       46.71      3.09 o 
  -2  -8  11       68.51       66.55      3.27 o 
  -1  -8  11      539.23      518.61      8.90 o 
   0  -8  11     1016.03     1018.99     16.12 o 
   1  -8  11       84.18       91.66      3.18 o 
   2  -8  11       21.18       21.15      1.97 o 
   3  -8  11       18.71       19.65      1.99 o 
   4  -8  11      199.57      212.80      5.37 o 
   5  -8  11      600.54      599.64      9.84 o 
   6  -8  11      754.51      740.53     11.69 o 
   7  -8  11      279.54      275.01      7.27 o 
   8  -8  11        0.49        2.99      2.88 o 
  -6  -7  11      246.61      241.32      7.29 o 
  -5  -7  11       44.14       45.72      4.04 o 
  -4  -7  11       43.54       42.28      3.45 o 
  -3  -7  11      165.81      164.46      4.70 o 
  -2  -7  11      601.53      617.17      9.80 o 
  -1  -7  11     1181.44     1166.80     18.44 o 
   0  -7  11      687.19      679.77      9.15 o 
   1  -7  11       34.74       34.13      1.97 o 
   2  -7  11      200.56      190.78      4.08 o 
   3  -7  11      432.92      438.05      6.66 o 
   4  -7  11      947.73      969.55     12.24 o 
   5  -7  11      469.85      464.45      9.14 o 
   6  -7  11      235.26      223.47      5.46 o 
   7  -7  11       11.59        4.46      2.45 o 
   8  -7  11      123.06      109.82      8.28 o 
  -7  -6  11      161.12      166.29      6.11 o 
  -6  -6  11        5.13        5.30      2.34 o 
  -5  -6  11      109.17      112.96      4.31 o 
  -4  -6  11      313.80      282.88      7.94 o 
  -3  -6  11     1225.09     1192.62     14.32 o 
  -2  -6  11     1225.92     1250.40     16.69 o 
  -1  -6  11      478.84      480.80      6.94 o 
   0  -6  11      176.10      182.82      3.77 o 
   1  -6  11      209.67      203.45      3.99 o 
   2  -6  11      353.18      353.73      5.55 o 
   3  -6  11     1002.19      995.91     14.65 o 
   4  -6  11      969.76      956.84     11.95 o 
   5  -6  11       68.17       66.70      2.64 o 
   6  -6  11       53.60       45.19      2.89 o 
   7  -6  11      296.29      276.87      6.29 o 
   8  -6  11      514.85      551.46     11.18 o 
  -8  -5  11      127.20      136.60      8.88 o 
  -7  -5  11      150.17      137.97      5.07 o 
  -6  -5  11      484.10      458.72      8.25 o 
  -5  -5  11      935.73      877.94     14.57 o 
  -4  -5  11     1299.76     1281.10     17.19 o 
  -3  -5  11      636.98      636.56      8.34 o 
  -2  -5  11      215.18      201.69      3.98 o 
  -1  -5  11      131.63      133.47      2.87 o 
   0  -5  11      188.79      197.14      3.19 o 
   1  -5  11     1815.40     1816.83     18.89 o 
   2  -5  11      586.88      555.65      7.46 o 
   3  -5  11      562.87      560.96      7.61 o 
   4  -5  11       38.13       35.54      2.04 o 
   5  -5  11      283.10      278.10      5.07 o 
   6  -5  11      624.84      604.91      9.82 o 
   7  -5  11      454.69      448.94      8.29 o 
   8  -5  11      232.52      224.84      6.77 o 
   9  -5  11       15.46       17.30      3.68 o 
  -9  -4  11       36.43       39.23      3.66 o 
  -8  -4  11      502.70      513.25     11.86 o 
  -7  -4  11      734.90      771.40     11.93 o 
  -6  -4  11     1009.78      979.85     15.71 o 
  -5  -4  11      960.13      910.92     12.86 o 
  -4  -4  11      268.23      266.54      5.14 o 
  -3  -4  11       34.25       37.50      3.42 o 
  -2  -4  11      268.06      289.97      5.66 o 
  -1  -4  11     1059.53     1061.13     11.48 o 
   0  -4  11     2078.39     2042.54     20.80 o 
   1  -4  11      342.86      341.08      4.62 o 
   2  -4  11        0.74        2.86      1.17 o 
   3  -4  11      194.98      184.08      3.72 o 
   4  -4  11      696.48      675.13     11.31 o 
   5  -4  11      455.40      450.17      9.56 o 
   6  -4  11      479.80      497.69      8.55 o 
   7  -4  11      105.91      105.15      4.19 o 
   8  -4  11        2.72        1.52      2.91 o 
   9  -4  11      183.92      221.22      7.64 o 
 -10  -3  11       26.51       21.78      5.45 o 
  -9  -3  11      305.85      331.07      8.00 o 
  -8  -3  11      155.22      152.92      4.55 o 
  -7  -3  11      851.82      828.52     10.85 o 
  -6  -3  11      470.42      473.34      7.00 o 
  -5  -3  11       53.73       65.37      2.42 o 
  -4  -3  11      469.31      432.02      5.63 o 
  -3  -3  11      915.57      922.26      9.41 o 
  -2  -3  11     1928.89     1957.30     20.32 o 
  -1  -3  11     2308.71     2261.24     21.02 o 
   0  -3  11     1593.13     1572.62     16.18 o 
   1  -3  11       29.80       27.73      1.41 o 
   2  -3  11      408.67      390.92      4.75 o 
   3  -3  11     1860.72     1849.04     20.69 o 
   4  -3  11     1086.75     1069.14     14.51 o 
   5  -3  11      257.39      263.32      5.51 o 
   6  -3  11        5.56        5.67      2.15 o 
   7  -3  11       29.32       23.02      2.73 o 
   8  -3  11      475.37      470.92     11.40 o 
 -10  -2  11      378.11      401.95      9.07 o 
  -9  -2  11      492.81      487.00      9.01 o 
  -8  -2  11      426.40      427.94      6.84 o 
  -7  -2  11        2.21        7.13      2.06 o 
  -6  -2  11      166.61      165.84      4.35 o 
  -5  -2  11      632.77      581.58      7.05 o 
  -4  -2  11     1019.44     1036.52     10.43 o 
  -3  -2  11     1502.26     1525.00     13.37 o 
  -2  -2  11     1300.29     1227.80     10.12 o 
  -1  -2  11      160.24      160.65      2.07 o 
   0  -2  11        1.37        4.94      0.90 o 
   1  -2  11     1009.13     1025.75     10.19 o 
   2  -2  11     2037.17     2101.76     20.10 o 
   3  -2  11     1440.79     1506.33     19.27 o 
   4  -2  11      715.71      677.71     10.03 o 
   5  -2  11       38.44       29.34      2.42 o 
   6  -2  11      161.76      171.12      4.78 o 
   7  -2  11      314.96      350.97      8.32 o 
   8  -2  11      344.78      335.47     10.70 o 
 -11  -1  11      443.39      460.52     10.04 o 
 -10  -1  11      401.07      391.49      9.70 o 
  -9  -1  11      378.87      356.48      6.13 o 
  -8  -1  11       63.11       59.49      2.52 o 
  -7  -1  11     1231.39     1142.29     13.67 o 
  -6  -1  11     1564.93     1563.51     17.70 o 
  -5  -1  11     3475.91     3555.33     35.16 o 
  -4  -1  11     2316.60     2310.88     21.53 o 
  -3  -1  11      641.85      579.65      5.68 o 
  -2  -1  11       17.68       14.44      2.02 o 
  -1  -1  11      979.08      917.68     17.40 o 
   0  -1  11     4050.64     4078.62     38.52 o 
   1  -1  11     1524.21     1587.01     15.15 o 
   2  -1  11      248.01      283.08      3.61 o 
   3  -1  11       20.09       20.41      1.88 o 
   4  -1  11       25.68       23.54      2.21 o 
   5  -1  11      376.98      389.52      7.19 o 
   6  -1  11      392.04      394.05      7.60 o 
   7  -1  11      235.28      221.71      5.91 o 
   8  -1  11       89.88      100.94      5.05 o 
 -11   0  11      162.69      155.56      5.61 o 
 -10   0  11       19.17       19.48      2.16 o 
  -9   0  11       53.77       65.24      2.67 o 
  -8   0  11      272.27      277.20      4.97 o 
  -7   0  11      707.59      689.78      8.94 o 
  -6   0  11     1917.52     1923.49     23.49 o 
  -5   0  11     1323.23     1321.96     14.79 o 
  -4   0  11      380.86      373.27      3.62 o 
  -3   0  11      342.43      346.54      7.89 o 
  -2   0  11     3077.14     3014.77     56.77 o 
  -1   0  11     2878.77     2886.99     28.27 o 
   0   0  11     2926.22     3089.97     25.68 o 
   1   0  11      172.68      161.28      2.61 o 
   2   0  11       17.26       16.73      1.53 o 
   3   0  11      169.70      177.84      4.81 o 
   4   0  11     1919.12     1818.91     23.48 o 
   5   0  11      569.05      571.66      9.46 o 
   6   0  11      189.61      187.57      5.20 o 
   7   0  11        0.13       -3.55      2.37 o 
   8   0  11       23.38       23.00      4.17 o 
 -11   1  11       26.59       36.83      5.54 o 
 -10   1  11      177.68      202.85      4.61 o 
  -9   1  11      805.92      810.81     10.67 o 
  -8   1  11      897.88      897.37     11.28 o 
  -7   1  11      128.69      137.29      3.21 o 
  -6   1  11        0.53        0.98      1.12 o 
  -5   1  11      149.51      148.90      3.44 o 
  -4   1  11      658.03      651.53      5.74 o 
  -3   1  11     3253.91     3276.63     27.89 o 
  -2   1  11     2032.38     2022.36     16.32 o 
  -1   1  11      238.16      268.16      4.41 o 
   0   1  11        1.38        5.92      1.19 o 
   1   1  11        3.16        2.66      1.10 o 
   2   1  11      711.47      758.26      9.55 o 
   3   1  11     1219.42     1174.51     14.07 o 
   4   1  11      593.70      612.91     11.50 o 
   5   1  11      159.33      145.85      4.54 o 
   6   1  11        6.16        4.01      2.47 o 
   7   1  11       20.41       18.06      3.44 o 
 -12   2  11        1.88       -0.36      3.46 o 
 -11   2  11      148.11      139.15      5.16 o 
 -10   2  11      738.30      747.37     10.23 o 
  -9   2  11      548.66      536.29      7.79 o 
  -8   2  11      505.77      497.44      7.16 o 
  -7   2  11      128.96      116.95      3.03 o 
  -6   2  11      109.08      104.62      2.43 o 
  -5   2  11      910.30      910.25      9.26 o 
  -4   2  11     4323.70     4301.19     42.07 o 
  -3   2  11     2095.46     2000.30     16.10 o 
  -2   2  11       25.25       30.07      1.37 o 
  -1   2  11      920.64      959.63      9.70 o 
   0   2  11      953.18     1009.84     10.29 o 
   1   2  11     1221.97     1251.28     13.53 o 
   2   2  11      894.02      903.99     13.03 o 
   3   2  11     1077.06     1010.63     16.22 o 
   4   2  11       93.11       98.65      3.93 o 
   5   2  11       10.07        9.41      2.37 o 
   6   2  11      355.24      375.30      7.86 o 
   7   2  11      273.80      270.54      7.92 o 
 -12   3  11      113.62      102.04      5.77 o 
 -11   3  11      361.07      339.13      7.05 o 
 -10   3  11      279.81      259.81      5.10 o 
  -9   3  11        7.57        7.68      1.71 o 
  -8   3  11      126.07      126.94      3.37 o 
  -7   3  11      252.94      262.83      4.54 o 
  -6   3  11     1448.86     1419.51     15.00 o 
  -5   3  11     2291.12     2241.61     21.89 o 
  -4   3  11     1334.34     1287.92     13.57 o 
  -3   3  11        6.00        9.16      1.23 o 
  -2   3  11     1117.84     1086.32     10.88 o 
  -1   3  11      343.34      350.06      4.46 o 
   0   3  11     1761.59     1825.57     19.02 o 
   1   3  11     1223.38     1179.10     13.99 o 
   2   3  11      358.13      341.89      6.70 o 
   3   3  11        9.61        7.91      1.95 o 
   4   3  11      151.80      151.46      4.67 o 
   5   3  11      442.76      425.16      8.32 o 
   6   3  11      362.02      397.12     12.48 o 
 -12   4  11      480.00      490.08     10.24 o 
 -11   4  11      190.87      190.04      5.26 o 
 -10   4  11        9.29        9.33      2.29 o 
  -9   4  11      240.73      250.78      4.83 o 
  -8   4  11      844.31      827.38     11.05 o 
  -7   4  11      680.23      684.87      8.95 o 
  -6   4  11      904.41      885.63     12.27 o 
  -5   4  11      251.87      252.24      4.81 o 
  -4   4  11      270.69      257.46      3.64 o 
  -3   4  11     1437.04     1428.11     14.12 o 
  -2   4  11     1822.68     1919.99     19.88 o 
  -1   4  11      648.53      615.15      8.11 o 
   0   4  11      782.94      767.24      9.84 o 
   1   4  11       63.97       66.48      2.62 o 
   2   4  11      109.49      109.78      3.43 o 
   3   4  11      417.18      383.11      8.70 o 
   4   4  11      288.69      295.17      6.94 o 
   5   4  11      272.41      283.76      7.68 o 
 -12   5  11      100.99      108.40      5.08 o 
 -11   5  11       19.21       12.45      3.26 o 
 -10   5  11      433.58      452.65      8.25 o 
  -9   5  11      451.86      462.19      8.07 o 
  -8   5  11      537.64      534.84      8.71 o 
  -7   5  11      243.06      250.31      5.19 o 
  -6   5  11       13.34       16.85      1.93 o 
  -5   5  11      365.64      341.20      5.97 o 
  -4   5  11     1163.68     1127.23     13.39 o 
  -3   5  11      707.87      704.79      9.12 o 
  -2   5  11      141.37      145.09      4.34 o 
  -1   5  11      453.21      428.76      6.43 o 
   0   5  11       79.90       89.13      3.10 o 
   1   5  11      395.33      379.01      6.19 o 
   2   5  11      514.90      522.23      8.99 o 
   3   5  11      411.97      397.06      7.82 o 
   4   5  11      271.45      266.66      7.45 o 
   5   5  11       24.85       30.09      3.80 o 
 -12   6  11       44.74       46.00      3.91 o 
 -11   6  11      305.26      292.06      7.57 o 
 -10   6  11      485.11      447.13      8.31 o 
  -9   6  11      300.40      291.62      7.22 o 
  -8   6  11      206.70      218.03      5.22 o 
  -7   6  11       18.12       25.08      2.33 o 
  -6   6  11      994.23      955.37     13.36 o 
  -5   6  11      713.79      706.03     10.44 o 
  -4   6  11      195.74      192.47      4.06 o 
  -3   6  11       67.21       63.10      2.72 o 
  -2   6  11        4.27        4.84      1.55 o 
  -1   6  11      146.73      146.01      3.77 o 
   0   6  11      479.28      497.68      7.52 o 
   1   6  11      860.62      877.78     13.23 o 
   2   6  11      376.03      378.30      8.62 o 
   3   6  11      137.58      152.89      5.73 o 
   4   6  11        0.02        1.56      2.90 o 
 -12   7  11      318.07      316.98     10.11 o 
 -11   7  11      266.66      261.87      7.36 o 
 -10   7  11        8.21        5.86      2.39 o 
  -9   7  11      140.82      139.61      4.58 o 
  -8   7  11       58.14       53.70      3.01 o 
  -7   7  11      755.97      745.74     13.79 o 
  -6   7  11     1022.83      986.20     14.42 o 
  -5   7  11      202.78      203.85      7.42 o 
  -4   7  11       41.31       45.48      2.40 o 
  -3   7  11       55.24       61.35      2.59 o 
  -2   7  11      309.71      323.90      5.70 o 
  -1   7  11      474.17      467.64      7.25 o 
   0   7  11      945.33      958.86     12.48 o 
   1   7  11      319.48      316.54      8.29 o 
   2   7  11        1.15        1.30      3.87 o 
   3   7  11       83.36       84.54      6.14 o 
 -11   8  11        4.49        1.12      3.04 o 
 -10   8  11        1.81       -3.63      2.60 o 
  -9   8  11      279.74      270.75      6.42 o 
  -8   8  11      518.14      508.15      9.09 o 
  -7   8  11      503.57      522.08      9.08 o 
  -6   8  11       54.96       61.58      3.22 o 
  -5   8  11       22.78       19.14      2.49 o 
  -4   8  11       98.74       94.51      3.85 o 
  -3   8  11      649.24      643.23     10.45 o 
  -2   8  11      293.96      274.73      6.47 o 
  -1   8  11      520.88      507.31      8.82 o 
   0   8  11      252.67      252.50      7.46 o 
   1   8  11        1.94        6.99      4.08 o 
   2   8  11      157.17      169.28      8.27 o 
 -11   9  11       34.25       36.95      3.97 o 
 -10   9  11      295.71      329.23      8.54 o 
  -9   9  11      539.64      556.60     11.37 o 
  -8   9  11      575.84      603.08     10.85 o 
  -7   9  11       79.16       69.95      4.99 o 
  -6   9  11       32.35       27.97      2.92 o 
  -5   9  11      230.06      221.76      5.77 o 
  -4   9  11      121.63      117.93      4.51 o 
  -3   9  11      270.00      265.34      7.38 o 
  -2   9  11      192.40      180.89      5.44 o 
  -1   9  11       39.88       37.26      4.86 o 
   0   9  11      115.63      128.00      7.39 o 
  -9  10  11       66.66       66.23      4.52 o 
  -8  10  11       37.49       41.32      3.96 o 
  -7  10  11       30.52       24.23      3.45 o 
  -6  10  11      257.38      260.63     12.21 o 
  -5  10  11      266.51      252.53      7.30 o 
  -4  10  11      104.24      104.31      5.08 o 
  -3  10  11       41.78       40.86      4.80 o 
  -2  10  11        3.20        2.26      2.64 o 
  -7  11  11      265.62      280.31      8.13 o 
  -6  11  11      309.90      322.92      8.59 o 
  -5  11  11       91.54       81.59      4.88 o 
  -1 -10  12      299.25      290.46     10.94 o 
   0 -10  12      419.61      409.71      9.33 o 
   1 -10  12      227.53      239.11     11.04 o 
   2 -10  12       12.32       13.68      3.04 o 
   3 -10  12      180.05      179.80      6.07 o 
   4 -10  12      247.84      260.68      8.67 o 
   5 -10  12      325.40      338.62      9.97 o 
  -3  -9  12      218.79      226.09      7.08 o 
  -2  -9  12      246.98      254.55      6.04 o 
  -1  -9  12      370.12      365.56      9.53 o 
   0  -9  12      208.94      206.41      5.41 o 
   1  -9  12       65.30       66.95      3.33 o 
   2  -9  12      217.90      216.00      5.45 o 
   3  -9  12      352.12      351.53      6.30 o 
   4  -9  12      284.46      306.90      7.90 o 
   5  -9  12      131.52      146.35      5.40 o 
   6  -9  12       77.00       84.41      4.45 o 
  -5  -8  12      223.38      226.65      7.22 o 
  -4  -8  12      232.88      231.74      8.90 o 
  -3  -8  12      581.25      549.75     10.97 o 
  -2  -8  12      446.01      443.75      8.25 o 
  -1  -8  12       16.44       17.83      2.39 o 
   0  -8  12      320.25      316.14      8.80 o 
   1  -8  12      758.57      738.17     10.06 o 
   2  -8  12      880.27      890.60     11.64 o 
   3  -8  12      421.05      426.69      6.84 o 
   4  -8  12       22.52       25.38      2.22 o 
   5  -8  12        6.23        7.69      2.50 o 
   6  -8  12      183.07      188.20      5.96 o 
   7  -8  12      444.37      440.68      9.60 o 
  -6  -7  12      320.46      301.55      8.62 o 
  -5  -7  12      455.82      459.05     10.01 o 
  -4  -7  12      415.72      406.83      7.83 o 
  -3  -7  12       73.53       69.45      3.28 o 
  -2  -7  12        7.74        7.44      1.98 o 
  -1  -7  12      535.11      522.30      7.74 o 
   0  -7  12      959.66      961.95     12.15 o 
   1  -7  12      814.35      824.67      9.91 o 
   2  -7  12      417.46      408.42      6.43 o 
   3  -7  12       86.17       92.04      3.20 o 
   4  -7  12       28.60       32.79      2.21 o 
   5  -7  12      629.70      631.38     10.12 o 
   6  -7  12     1218.27     1206.04     25.02 o 
   7  -7  12      314.50      290.90      7.52 o 
   8  -7  12       59.41       54.19      4.03 o 
  -7  -6  12      972.88     1002.20     17.30 o 
  -6  -6  12      870.36      907.64     15.71 o 
  -5  -6  12      294.64      304.67      6.59 o 
  -4  -6  12       37.75       40.34      3.99 o 
  -3  -6  12      242.05      245.35      4.69 o 
  -2  -6  12      633.23      629.56      8.69 o 
  -1  -6  12     1019.77     1029.80     12.68 o 
   0  -6  12     1086.97     1102.18     13.34 o 
   1  -6  12        0.66        2.68      1.43 o 
   2  -6  12       26.52       27.88      1.93 o 
   3  -6  12      286.77      292.22      5.12 o 
   4  -6  12      822.32      815.50     10.61 o 
   5  -6  12      779.23      782.87     10.44 o 
   6  -6  12      262.65      233.68      5.61 o 
   7  -6  12       38.37       43.27      4.01 o 
   8  -6  12        3.26       -0.77      2.89 o 
  -8  -5  12      397.92      405.12      9.39 o 
  -7  -5  12      686.62      688.95     14.36 o 
  -6  -5  12      279.09      280.66      7.36 o 
  -5  -5  12       75.78       75.61      3.22 o 
  -4  -5  12      494.50      464.01      7.79 o 
  -3  -5  12     1127.31     1096.36     17.09 o 
  -2  -5  12     1919.30     1966.00     22.71 o 
  -1  -5  12      345.16      347.04      5.34 o 
   0  -5  12        4.56        4.02      1.25 o 
   1  -5  12       26.47       29.52      1.79 o 
   2  -5  12      103.58       97.23      2.84 o 
   3  -5  12     1757.22     1717.81     19.62 o 
   4  -5  12      933.82      896.31     13.00 o 
   5  -5  12       22.89       26.61      2.02 o 
   6  -5  12       74.77       72.86      3.34 o 
   7  -5  12       92.28       82.20      7.47 o 
   8  -5  12      508.82      482.69     10.42 o 
  -9  -4  12      430.22      437.52      9.84 o 
  -8  -4  12      294.69      317.28      7.86 o 
  -7  -4  12       13.56       11.95      2.29 o 
  -6  -4  12      113.83      110.76      3.82 o 
  -5  -4  12      677.24      660.34     11.05 o 
  -4  -4  12      769.81      749.50      9.63 o 
  -3  -4  12      819.44      820.57     10.24 o 
  -2  -4  12        8.13       10.84      1.22 o 
  -1  -4  12       28.53       32.44      1.47 o 
   0  -4  12      294.92      317.63      5.58 o 
   1  -4  12      352.06      338.05      7.18 o 
   2  -4  12     1951.80     1875.53     20.96 o 
   3  -4  12      786.30      769.66      9.78 o 
   4  -4  12       24.80       20.44      1.90 o 
   5  -4  12      256.03      259.14      5.62 o 
   6  -4  12      376.20      364.05      7.13 o 
   7  -4  12      408.16      407.94      7.98 o 
   8  -4  12      430.21      420.65      9.72 o 
  -9  -3  12       56.40       60.28      3.90 o 
  -8  -3  12       61.04       59.10      2.79 o 
  -7  -3  12      882.43      856.53     11.17 o 
  -6  -3  12      898.73      885.60     11.21 o 
  -5  -3  12     1139.61     1085.36     13.00 o 
  -4  -3  12      857.34      838.02      9.48 o 
  -3  -3  12        3.75        1.79      1.08 o 
  -2  -3  12      436.11      446.71      5.08 o 
  -1  -3  12      950.52      979.62      9.78 o 
   0  -3  12     1402.03     1380.29     20.58 o 
   1  -3  12     1016.05     1021.50     14.65 o 
   2  -3  12      537.26      536.43      6.62 o 
   3  -3  12      252.39      250.16      4.48 o 
   4  -3  12      918.53      901.27     14.94 o 
   5  -3  12     1137.35     1106.24     15.46 o 
   6  -3  12      555.79      521.75      9.01 o 
   7  -3  12      375.36      389.36      7.83 o 
   8  -3  12       14.36       16.26      3.47 o 
 -10  -2  12       18.80       23.51      3.14 o 
  -9  -2  12      235.95      257.78      5.99 o 
  -8  -2  12      882.67      874.11     11.40 o 
  -7  -2  12      589.24      610.59      8.44 o 
  -6  -2  12     1217.02     1162.66     13.87 o 
  -5  -2  12      110.23      119.52      2.70 o 
  -4  -2  12      249.21      232.66      3.38 o 
  -3  -2  12      994.89      981.87      9.76 o 
  -2  -2  12      968.33     1021.93      9.50 o 
  -1  -2  12     1342.23     1348.18     18.35 o 
   0  -2  12     1159.22     1139.14     11.15 o 
   1  -2  12      127.17      129.47      2.43 o 
   2  -2  12      327.11      299.71      4.36 o 
   3  -2  12      927.22      884.14     15.73 o 
   4  -2  12     1218.87     1172.87     15.94 o 
   5  -2  12      392.58      368.40      6.91 o 
   6  -2  12      299.28      315.66      6.72 o 
   7  -2  12        5.83       10.35      2.97 o 
   8  -2  12      207.14      217.65      7.14 o 
 -10  -1  12      350.01      378.67     11.47 o 
  -9  -1  12     1030.31     1068.49     13.59 o 
  -8  -1  12      704.68      734.70      9.82 o 
  -7  -1  12       20.41       24.25      1.87 o 
  -6  -1  12        0.71        3.13      1.31 o 
  -5  -1  12      551.52      544.74      7.98 o 
  -4  -1  12     1623.21     1631.48     15.54 o 
  -3  -1  12     2117.90     2202.08     31.90 o 
  -2  -1  12      588.92      550.17     10.06 o 
  -1  -1  12      672.99      665.70     18.51 o 
   0  -1  12        0.17        1.35      0.98 o 
   1  -1  12      525.33      495.43      5.63 o 
   2  -1  12      959.86      966.36     10.76 o 
   3  -1  12      697.03      689.05     10.06 o 
   4  -1  12       47.97       60.59      2.87 o 
   5  -1  12        0.88        2.73      2.03 o 
   6  -1  12      160.51      158.82      4.93 o 
   7  -1  12      109.85      113.38      5.35 o 
 -11   0  12      318.69      354.50     11.40 o 
 -10   0  12      594.87      632.46     10.08 o 
  -9   0  12      439.81      425.67      6.85 o 
  -8   0  12       20.71       19.11      2.67 o 
  -7   0  12       31.79       30.41      1.89 o 
  -6   0  12      701.61      673.37      7.90 o 
  -5   0  12      700.60      690.63      7.79 o 
  -4   0  12     1168.94     1154.57     11.23 o 
  -3   0  12      569.38      522.11      9.64 o 
  -2   0  12      874.38      844.67     13.90 o 
  -1   0  12      349.52      338.83      4.12 o 
   0   0  12     2484.68     2399.37     22.28 o 
   1   0  12     1087.34     1138.73     12.25 o 
   2   0  12      184.81      192.12      3.79 o 
   3   0  12       77.78       89.39      5.77 o 
   4   0  12       15.33       16.38      2.25 o 
   5   0  12      284.19      298.67      6.39 o 
   6   0  12      448.84      431.57      9.04 o 
   7   0  12      266.46      248.75      7.35 o 
 -11   1  12      359.29      354.22     10.17 o 
 -10   1  12       86.20       91.85      3.35 o 
  -9   1  12        3.73        2.24      1.69 o 
  -8   1  12      262.96      273.79      4.94 o 
  -7   1  12      677.95      678.02      8.81 o 
  -6   1  12     1071.09     1041.68     11.34 o 
  -5   1  12      695.60      689.88      7.32 o 
  -4   1  12      306.44      289.54      3.53 o 
  -3   1  12       77.66       67.07      2.13 o 
  -2   1  12      448.17      414.15      6.09 o 
  -1   1  12     1673.72     1634.09     15.59 o 
   0   1  12     1455.64     1472.77     15.36 o 
   1   1  12      144.12      145.35      3.60 o 
   2   1  12       87.91       84.17      2.82 o 
   3   1  12      323.19      310.52      6.59 o 
   4   1  12      542.70      567.77     10.12 o 
   5   1  12      707.03      687.82     11.13 o 
   6   1  12      252.40      254.35      7.17 o 
   7   1  12      197.94      187.37      6.71 o 
 -11   2  12        6.61        6.25      2.63 o 
 -10   2  12        9.63       12.99      2.13 o 
  -9   2  12      397.03      387.67      6.30 o 
  -8   2  12     1378.14     1344.54     15.84 o 
  -7   2  12      780.06      781.99      9.85 o 
  -6   2  12        4.53        9.00      1.25 o 
  -5   2  12       21.82       30.31      1.32 o 
  -4   2  12      127.71      127.08      2.25 o 
  -3   2  12     1561.80     1546.71     14.78 o 
  -2   2  12     2756.37     2797.51     25.84 o 
  -1   2  12      927.34      912.19     10.03 o 
   0   2  12      293.94      335.71      4.74 o 
   1   2  12       15.47       19.49      2.21 o 
   2   2  12      394.03      411.52      6.30 o 
   3   2  12      371.82      376.01      6.14 o 
   4   2  12      332.33      311.78      6.47 o 
   5   2  12      159.29      144.96      4.84 o 
   6   2  12       92.71      105.24      5.15 o 
 -12   3  12        0.02       -1.65      4.49 o 
 -11   3  12       82.57       79.29      4.11 o 
 -10   3  12      444.70      449.05      7.16 o 
  -9   3  12     1115.33     1090.47     13.50 o 
  -8   3  12      289.63      290.52      5.08 o 
  -7   3  12        0.97       -1.25      1.32 o 
  -6   3  12        1.59        2.23      1.19 o 
  -5   3  12      859.92      867.07      9.48 o 
  -4   3  12     2354.04     2332.74     21.89 o 
  -3   3  12     2977.32     2894.46     28.99 o 
  -2   3  12      224.25      218.69      3.54 o 
  -1   3  12      145.61      151.54      3.04 o 
   0   3  12      645.46      633.33      8.37 o 
   1   3  12      445.05      446.11      6.65 o 
   2   3  12      436.55      444.90      6.78 o 
   3   3  12      113.79       91.06      3.29 o 
   4   3  12       83.14       79.89      3.60 o 
   5   3  12        0.05       -1.11      2.77 o 
   6   3  12       71.87       74.85      4.57 o 
 -12   4  12      181.30      185.86      6.17 o 
 -11   4  12      278.84      269.90     11.16 o 
 -10   4  12      609.98      600.93      8.77 o 
  -9   4  12      159.67      161.64      4.05 o 
  -8   4  12        0.21       -0.70      1.54 o 
  -7   4  12      104.58      117.11      3.30 o 
  -6   4  12      631.47      641.45     11.14 o 
  -5   4  12     1362.78     1380.43     15.97 o 
  -4   4  12     1356.67     1324.39     14.19 o 
  -3   4  12       75.74       65.22      2.15 o 
  -2   4  12       47.54       51.01      4.67 o 
  -1   4  12      307.96      311.37      5.17 o 
   0   4  12     1107.80     1146.26     13.84 o 
   1   4  12      683.49      671.70      9.12 o 
   2   4  12      310.01      295.51      5.41 o 
   3   4  12       22.76       23.90      2.64 o 
   4   4  12       32.91       29.42      3.45 o 
   5   4  12      212.06      209.96      7.20 o 
 -12   5  12      463.31      475.57     13.83 o 
 -11   5  12      379.53      409.60      9.05 o 
 -10   5  12        5.66        6.67      2.31 o 
  -9   5  12       38.94       39.14      2.72 o 
  -8   5  12      247.58      243.29      5.89 o 
  -7   5  12      740.18      736.83     10.86 o 
  -6   5  12     1203.39     1192.74     15.87 o 
  -5   5  12      300.94      299.57      6.11 o 
  -4   5  12        2.74        1.16      1.45 o 
  -3   5  12      201.69      188.41      3.87 o 
  -2   5  12      180.24      177.96      3.94 o 
  -1   5  12      505.57      499.94      7.29 o 
   0   5  12      466.05      459.55      7.01 o 
   1   5  12      213.06      209.06      6.58 o 
   2   5  12       34.44       28.38      2.74 o 
   3   5  12       43.65       36.10      3.13 o 
   4   5  12      244.35      251.59      7.43 o 
 -11   6  12        0.02        0.56      2.74 o 
 -10   6  12       89.40       90.46      3.87 o 
  -9   6  12      409.61      405.49     10.01 o 
  -8   6  12      545.14      513.89      8.68 o 
  -7   6  12      572.89      573.81      9.18 o 
  -6   6  12      222.14      206.01      5.25 o 
  -5   6  12      234.95      231.98      5.08 o 
  -4   6  12     1277.04     1241.12     14.92 o 
  -3   6  12     1284.82     1233.64     14.87 o 
  -2   6  12      642.08      620.10      8.65 o 
  -1   6  12      396.09      390.77      6.39 o 
   0   6  12       16.40       22.83      2.09 o 
   1   6  12      123.32      124.47      4.65 o 
   2   6  12      212.66      222.53      5.90 o 
   3   6  12      265.75      252.75      7.36 o 
 -11   7  12      309.10      334.18      8.39 o 
 -10   7  12      158.26      152.72      5.65 o 
  -9   7  12      286.53      292.33      6.48 o 
  -8   7  12      354.73      338.30      6.87 o 
  -7   7  12        2.37        0.71      2.05 o 
  -6   7  12      466.49      439.04      9.08 o 
  -5   7  12      708.56      697.13     10.75 o 
  -4   7  12      844.86      821.32     10.83 o 
  -3   7  12      408.38      413.35     11.62 o 
  -2   7  12      167.68      165.78      4.11 o 
  -1   7  12        0.30        3.51      1.67 o 
   0   7  12      273.95      287.93      6.46 o 
   1   7  12      418.05      391.29     11.24 o 
   2   7  12      361.00      358.26     11.01 o 
 -11   8  12      278.65      293.72     10.44 o 
 -10   8  12       93.93       91.55      4.71 o 
  -9   8  12       26.29       19.36      3.19 o 
  -8   8  12       35.90       33.69      3.04 o 
  -7   8  12      490.13      492.73      8.82 o 
  -6   8  12      708.88      682.07     10.93 o 
  -5   8  12      221.69      214.63      5.48 o 
  -4   8  12      232.18      243.43      6.32 o 
  -3   8  12        0.06        0.80      2.25 o 
  -2   8  12       63.27       60.47      3.48 o 
  -1   8  12      311.48      340.99      7.29 o 
   0   8  12      373.16      362.48     10.90 o 
   1   8  12      168.82      154.00      7.79 o 
 -10   9  12        0.75        0.07      3.73 o 
  -9   9  12      121.08      127.18      5.59 o 
  -8   9  12      411.39      403.18      9.26 o 
  -7   9  12      295.12      300.74      6.87 o 
  -6   9  12      176.44      191.63      5.57 o 
  -5   9  12      137.88      121.00      5.65 o 
  -4   9  12       52.05       51.76      3.44 o 
  -3   9  12      168.87      167.59      5.96 o 
  -2   9  12      306.00      274.81      7.48 o 
  -1   9  12      150.37      153.83      7.69 o 
  -9  10  12      264.54      287.91      8.20 o 
  -8  10  12      207.18      219.52      7.18 o 
  -7  10  12       40.34       36.12      5.29 o 
  -6  10  12       17.15        8.67      3.10 o 
  -5  10  12       89.56       86.38      4.70 o 
  -4  10  12      228.02      233.37      7.15 o 
  -3  10  12      498.46      497.79     10.70 o 
   0 -10  13      222.78      224.75      6.93 o 
   1 -10  13      319.80      312.55      7.92 o 
   2 -10  13      645.03      662.44     14.62 o 
   3 -10  13      414.78      411.22     10.62 o 
  -2  -9  13      114.34      116.79      4.44 o 
  -1  -9  13      455.38      444.19      9.65 o 
   0  -9  13      533.33      542.63     10.77 o 
   1  -9  13      461.95      480.70      9.87 o 
   2  -9  13       63.01       68.25      3.86 o 
   3  -9  13       63.04       65.67      4.06 o 
   4  -9  13       97.94      101.20      4.83 o 
   5  -9  13      331.01      349.19      8.87 o 
  -4  -8  13       45.90       35.98      3.60 o 
  -3  -8  13      275.92      285.07      7.44 o 
  -2  -8  13      547.17      546.31     10.71 o 
  -1  -8  13      834.91      864.96     12.99 o 
   0  -8  13      170.76      172.27      4.28 o 
   1  -8  13       10.72        8.44      1.93 o 
   2  -8  13      509.11      505.24      7.73 o 
   3  -8  13     1044.15     1077.96     13.73 o 
   4  -8  13      563.48      569.38      9.28 o 
   5  -8  13      397.81      405.99      8.74 o 
   6  -8  13       81.49       91.16      5.22 o 
  -5  -7  13      109.12      119.28      5.30 o 
  -4  -7  13      272.88      285.22      7.25 o 
  -3  -7  13      754.38      792.86     12.18 o 
  -2  -7  13      559.96      566.07     11.52 o 
  -1  -7  13       81.64       75.78      2.86 o 
   0  -7  13      150.41      139.31      3.67 o 
   1  -7  13      616.69      601.59      8.05 o 
   2  -7  13      799.76      797.64     10.52 o 
   3  -7  13      602.78      601.02     10.03 o 
   4  -7  13      388.00      405.64      7.00 o 
   5  -7  13       77.96       77.81      3.51 o 
   6  -7  13       53.24       52.67      3.65 o 
   7  -7  13      345.63      349.61      8.45 o 
  -7  -6  13       57.78       63.63      4.24 o 
  -6  -6  13      131.61      124.86      7.56 o 
  -5  -6  13      582.59      604.31     10.11 o 
  -4  -6  13      377.00      402.73      7.44 o 
  -3  -6  13      297.97      299.81      5.26 o 
  -2  -6  13       31.98       32.67      2.61 o 
  -1  -6  13      559.05      532.40      7.64 o 
   0  -6  13      623.07      639.22      8.63 o 
   1  -6  13      610.57      593.87      8.17 o 
   2  -6  13      553.67      554.46      7.81 o 
   3  -6  13      255.81      255.47      4.81 o 
   4  -6  13       15.86       15.54      1.95 o 
   5  -6  13      303.05      300.11      6.22 o 
   6  -6  13      498.33      501.62     10.04 o 
   7  -6  13      211.46      205.83     12.23 o 
  -7  -5  13      384.75      375.50      8.66 o 
  -6  -5  13      663.29      647.79     10.53 o 
  -5  -5  13      459.70      442.20      7.80 o 
  -4  -5  13      226.31      203.31      4.75 o 
  -3  -5  13       25.01       29.95      2.12 o 
  -2  -5  13      476.63      449.24      6.60 o 
  -1  -5  13     2215.69     2227.89     24.76 o 
   0  -5  13      526.48      526.97      7.24 o 
   1  -5  13        2.44        2.81      1.41 o 
   2  -5  13       46.78       39.40      1.99 o 
   3  -5  13      184.51      180.17      3.88 o 
   4  -5  13      383.95      405.15      7.59 o 
   5  -5  13      841.30      804.62     12.00 o 
   6  -5  13      287.01      272.47      6.17 o 
   7  -5  13       94.51      109.41      7.38 o 
  -8  -4  13      178.50      166.49      5.95 o 
  -7  -4  13      695.13      664.37     10.71 o 
  -6  -4  13      396.68      378.88      7.05 o 
  -5  -4  13       61.83       57.79      2.69 o 
  -4  -4  13       23.13       23.58      1.82 o 
  -3  -4  13     1165.10     1172.32     13.93 o 
  -2  -4  13     1621.17     1624.42     17.02 o 
  -1  -4  13      235.63      251.10      3.78 o 
   0  -4  13       59.18       56.81      2.08 o 
   1  -4  13        9.30       12.20      1.43 o 
   2  -4  13      559.67      540.94      7.38 o 
   3  -4  13     1360.09     1349.33     15.88 o 
   4  -4  13     1305.41     1270.26     15.30 o 
   5  -4  13      107.06      108.47      3.83 o 
   6  -4  13       19.86       18.04      2.56 o 
   7  -4  13      107.82      110.65      5.09 o 
  -9  -3  13      668.06      638.96     12.18 o 
  -8  -3  13      166.83      172.82      4.32 o 
  -7  -3  13        8.94        8.64      1.84 o 
  -6  -3  13       23.78       30.05      2.02 o 
  -5  -3  13      303.22      309.29      5.07 o 
  -4  -3  13      885.83      876.83      9.92 o 
  -3  -3  13     1016.97      993.80     10.10 o 
  -2  -3  13       89.94       95.13      1.96 o 
  -1  -3  13      159.35      145.94      2.59 o 
   0  -3  13       21.98       25.12      1.27 o 
   1  -3  13      333.72      352.64      4.74 o 
   2  -3  13     1622.26     1615.10     18.36 o 
   3  -3  13      833.29      825.38     10.50 o 
   4  -3  13      153.30      150.55      4.16 o 
   5  -3  13       23.40       18.65      2.37 o 
   6  -3  13      249.32      226.12      6.12 o 
   7  -3  13      445.61      462.63     10.16 o 
 -10  -2  13      456.10      492.55     10.44 o 
  -9  -2  13      270.51      286.21      7.22 o 
  -8  -2  13       19.91       16.52      2.18 o 
  -7  -2  13      279.97      277.22      5.00 o 
  -6  -2  13      644.83      658.47      8.75 o 
  -5  -2  13     1300.30     1267.77     14.85 o 
  -4  -2  13      897.06      841.63      8.73 o 
  -3  -2  13       46.60       52.54      2.37 o 
  -2  -2  13      161.71      154.11      3.23 o 
  -1  -2  13      731.38      753.76      8.95 o 
   0  -2  13      903.04      861.80      8.74 o 
   1  -2  13      662.36      645.78      7.01 o 
   2  -2  13      481.92      466.79      6.57 o 
   3  -2  13       14.21       13.06      1.94 o 
   4  -2  13      140.50      129.92      4.01 o 
   5  -2  13      183.89      196.88      5.04 o 
   6  -2  13      326.97      319.74      6.90 o 
   7  -2  13      329.85      344.63      8.57 o 
 -10  -1  13       95.84      101.29      5.34 o 
  -9  -1  13      129.90      120.90      3.87 o 
  -8  -1  13      103.11      113.32      3.37 o 
  -7  -1  13      840.28      824.94     10.50 o 
  -6  -1  13     2041.14     1970.05     21.96 o 
  -5  -1  13      838.99      807.91      9.82 o 
  -4  -1  13       34.97       40.62      2.24 o 
  -3  -1  13      141.55      130.39      4.49 o 
  -2  -1  13      416.39      407.95      8.37 o 
  -1  -1  13     1051.92     1061.43     12.03 o 
   0  -1  13     1322.40     1313.38     12.77 o 
   1  -1  13      214.93      186.80      3.02 o 
   2  -1  13       31.60       32.06      2.04 o 
   3  -1  13      888.27      878.86     12.41 o 
   4  -1  13      617.05      607.50      9.59 o 
   5  -1  13      485.23      514.69      8.95 o 
   6  -1  13      256.50      268.16      7.19 o 
   7  -1  13       16.27       12.51      3.40 o 
 -11   0  13       26.21       31.13      3.39 o 
 -10   0  13      197.78      209.11      6.21 o 
  -9   0  13      715.30      720.32      9.90 o 
  -8   0  13      779.00      794.92     10.36 o 
  -7   0  13      678.94      692.18      9.05 o 
  -6   0  13      208.11      204.53      3.79 o 
  -5   0  13       57.92       55.57      1.70 o 
  -4   0  13      751.74      749.63      9.03 o 
  -3   0  13      218.51      214.60      5.64 o 
  -2   0  13      550.04      535.33      9.95 o 
  -1   0  13      681.72      680.92      8.26 o 
   0   0  13      238.41      268.62      3.59 o 
   1   0  13       23.92       28.18      1.56 o 
   2   0  13     1749.00     1704.05     20.44 o 
   3   0  13      560.03      557.81      8.85 o 
   4   0  13      311.69      352.29      6.78 o 
   5   0  13       32.98       32.50      2.85 o 
   6   0  13        2.04        3.94      2.96 o 
 -11   1  13      339.58      371.99     10.18 o 
 -10   1  13      832.41      878.69     12.83 o 
  -9   1  13      578.34      597.63      8.58 o 
  -8   1  13      505.26      510.47      7.39 o 
  -7   1  13       16.88        8.79      1.56 o 
  -6   1  13      371.30      366.83      4.93 o 
  -5   1  13     1895.89     1906.88     18.09 o 
  -4   1  13      940.82      915.23     12.38 o 
  -3   1  13      546.98      535.48      6.70 o 
  -2   1  13      289.28      294.55      5.09 o 
  -1   1  13        8.05        8.78      1.12 o 
   0   1  13     1354.12     1311.27     16.90 o 
   1   1  13     1121.29     1061.10     12.73 o 
   2   1  13      477.70      481.37      7.01 o 
   3   1  13      142.50      131.94      4.07 o 
   4   1  13        0.81       -0.82      2.05 o 
   5   1  13      127.69      139.05      5.61 o 
   6   1  13      357.63      343.60      8.63 o 
 -11   2  13      202.67      210.71      6.19 o 
 -10   2  13      226.45      219.82      4.79 o 
  -9   2  13       46.65       51.59      2.49 o 
  -8   2  13       51.09       51.56      2.35 o 
  -7   2  13      403.60      419.78      6.23 o 
  -6   2  13     2089.77     2056.45     21.04 o 
  -5   2  13      585.43      575.38      6.37 o 
  -4   2  13      373.74      363.02      6.36 o 
  -3   2  13        0.01        2.39      0.88 o 
  -2   2  13       33.65       34.34      1.42 o 
  -1   2  13     1100.54     1099.51     10.92 o 
   0   2  13     1357.72     1359.92     18.15 o 
   1   2  13      887.92      876.50     10.98 o 
   2   2  13      146.11      160.20      3.82 o 
   3   2  13        2.58        3.46      2.63 o 
   4   2  13      298.23      332.15      6.91 o 
   5   2  13      330.73      339.18     10.34 o 
   6   2  13      299.96      317.59      8.48 o 
 -11   3  13        6.78        2.23      2.52 o 
 -10   3  13       36.10       43.17      2.57 o 
  -9   3  13      210.91      208.67      4.49 o 
  -8   3  13     1231.77     1192.98     16.09 o 
  -7   3  13     1209.51     1211.03     14.39 o 
  -6   3  13      734.82      717.77      9.13 o 
  -5   3  13      134.64      149.80      2.70 o 
  -4   3  13       42.21       39.32      1.52 o 
  -3   3  13      300.22      314.10      5.69 o 
  -2   3  13      871.31      902.42     10.11 o 
  -1   3  13     1309.30     1285.75     15.01 o 
   0   3  13      189.15      197.76      4.03 o 
   1   3  13        5.97        7.04      1.73 o 
   2   3  13      196.65      200.05      4.38 o 
   3   3  13      283.67      282.95      8.80 o 
   4   3  13      347.41      368.67      8.65 o 
   5   3  13       96.92       80.87      4.60 o 
 -11   4  13       72.49       89.92      4.37 o 
 -10   4  13      431.11      431.39      7.06 o 
  -9   4  13      804.46      798.90     17.14 o 
  -8   4  13      355.54      342.60      6.14 o 
  -7   4  13      447.86      432.87      6.54 o 
  -6   4  13       31.18       30.85      2.15 o 
  -5   4  13       86.21       81.53      2.63 o 
  -4   4  13     1647.67     1635.61     18.62 o 
  -3   4  13      910.93      874.80     10.79 o 
  -2   4  13     1124.21     1113.28     13.38 o 
  -1   4  13      162.54      165.39      3.81 o 
   0   4  13       10.53        9.78      1.78 o 
   1   4  13      251.84      265.45      5.07 o 
   2   4  13      407.79      428.98      9.97 o 
   3   4  13      499.52      476.93      8.81 o 
   4   4  13       69.70       58.42      5.59 o 
 -11   5  13      384.57      406.75      9.09 o 
 -10   5  13      482.40      495.57      8.84 o 
  -9   5  13      367.96      397.97      7.41 o 
  -8   5  13       11.56       11.27      2.07 o 
  -7   5  13      146.98      141.95      4.04 o 
  -6   5  13      628.63      613.38      9.84 o 
  -5   5  13      910.51      926.94     11.59 o 
  -4   5  13      602.55      601.49     13.06 o 
  -3   5  13      294.35      284.39      5.05 o 
  -2   5  13        7.20       10.18      1.73 o 
  -1   5  13      312.23      312.97      5.02 o 
   0   5  13      229.51      236.67      4.84 o 
   1   5  13      361.97      375.89      6.86 o 
   2   5  13      291.95      296.33      9.13 o 
   3   5  13       76.74       75.94      4.37 o 
 -11   6  13      130.70      134.72     10.61 o 
 -10   6  13       64.43       70.29      4.00 o 
  -9   6  13        0.01       -1.53      2.20 o 
  -8   6  13      166.05      157.75      4.51 o 
  -7   6  13      712.49      705.14     10.71 o 
  -6   6  13      752.46      710.73     10.70 o 
  -5   6  13      586.97      589.78      8.36 o 
  -4   6  13       11.50       14.05      1.95 o 
  -3   6  13      236.13      232.55      4.72 o 
  -2   6  13      488.57      491.86      7.45 o 
  -1   6  13      560.73      591.87      9.76 o 
   0   6  13      665.71      665.86     11.03 o 
   1   6  13       48.16       43.52      3.20 o 
   2   6  13        1.68        1.04      2.93 o 
 -11   7  13        0.08        2.94      2.97 o 
 -10   7  13       90.18       94.61      4.75 o 
  -9   7  13      507.77      507.74      9.96 o 
  -8   7  13      287.22      268.90      6.08 o 
  -7   7  13      292.67      301.43      6.35 o 
  -6   7  13      124.85      120.29      4.18 o 
  -5   7  13       35.07       25.97      2.51 o 
  -4   7  13      329.08      334.27      5.94 o 
  -3   7  13      356.43      356.77      6.21 o 
  -2   7  13      306.33      276.04      5.43 o 
  -1   7  13      408.26      440.18      8.22 o 
   0   7  13       24.60       30.33      4.33 o 
   1   7  13        8.29       10.58      4.05 o 
 -10   8  13      307.25      305.74      8.06 o 
  -9   8  13      413.12      448.90      9.72 o 
  -8   8  13      332.69      313.01      7.86 o 
  -7   8  13        0.12       -2.66      2.23 o 
  -6   8  13       99.87       99.69      4.08 o 
  -5   8  13      560.72      570.49     12.75 o 
  -4   8  13      209.84      205.67      7.65 o 
  -3   8  13      366.58      346.05      8.79 o 
  -2   8  13      358.38      366.50     16.87 o 
  -1   8  13        5.96        7.82      2.93 o 
   0   8  13       89.44       92.50      6.38 o 
  -9   9  13      136.12      141.57      7.61 o 
  -8   9  13        0.14        1.59      3.04 o 
  -7   9  13      202.36      197.03      6.47 o 
  -6   9  13      180.35      179.32      6.69 o 
  -5   9  13      110.97      110.87      5.10 o 
  -4   9  13      238.77      253.37      7.25 o 
  -3   9  13       68.99       59.77      4.07 o 
  -2   9  13        3.91        2.55      2.61 o 
  -7  10  13      237.20      254.49      7.51 o 
  -6  10  13       72.32       60.75      5.03 o 
  -5  10  13       13.35       13.26      3.44 o 
  -1  -9  14       10.15       12.33      3.01 o 
   0  -9  14       69.90       65.54      4.00 o 
   1  -9  14      233.32      241.32      6.80 o 
   2  -9  14      579.64      600.68     11.41 o 
   3  -9  14      183.44      211.40      5.49 o 
   4  -9  14        8.14        9.11      3.22 o 
  -3  -8  14       24.19       31.67      3.39 o 
  -2  -8  14       28.19       30.20      3.14 o 
  -1  -8  14      221.94      221.86      6.26 o 
   0  -8  14      530.26      547.37     12.10 o 
   1  -8  14      763.55      774.11     10.65 o 
   2  -8  14      186.35      184.48      4.96 o 
   3  -8  14       20.66       16.80      2.42 o 
   4  -8  14       61.39       62.75      3.19 o 
   5  -8  14      522.80      520.10     10.42 o 
  -5  -7  14        3.74       -0.95      2.68 o 
  -4  -7  14       18.49       20.53      2.98 o 
  -3  -7  14       64.17       68.97      3.30 o 
  -2  -7  14      519.27      541.92      9.03 o 
  -1  -7  14      854.63      844.55     11.22 o 
   0  -7  14      606.45      614.78      8.76 o 
   1  -7  14       91.82       94.66      3.19 o 
   2  -7  14       23.57       25.99      2.16 o 
   3  -7  14      311.96      320.52      5.76 o 
   4  -7  14      405.03      401.95      7.39 o 
   5  -7  14      317.76      328.30     12.48 o 
   6  -7  14      135.13      126.76      6.45 o 
  -6  -6  14        8.13        6.43      2.82 o 
  -5  -6  14       16.65       20.99      3.05 o 
  -4  -6  14      148.32      147.35      4.38 o 
  -3  -6  14      873.40      878.79     11.16 o 
  -2  -6  14     1290.16     1306.90     15.82 o 
  -1  -6  14      491.18      489.37      7.26 o 
   0  -6  14       24.82       22.39      1.92 o 
   1  -6  14      168.07      180.69      5.19 o 
   2  -6  14      847.13      840.43     10.83 o 
   3  -6  14      558.72      576.18      8.20 o 
   4  -6  14      405.78      387.15      6.40 o 
   5  -6  14       90.05       97.40      5.45 o 
   6  -6  14       19.04       19.78      3.05 o 
  -7  -5  14       30.87       30.46      3.29 o 
  -6  -5  14      122.49      128.99      4.96 o 
  -5  -5  14      252.97      262.07      5.69 o 
  -4  -5  14      725.10      732.59     10.86 o 
  -3  -5  14      715.52      722.97      9.61 o 
  -2  -5  14       47.50       47.53      2.14 o 
  -1  -5  14       55.80       55.46      3.25 o 
   0  -5  14      185.01      182.46      3.71 o 
   1  -5  14      959.13      969.42     11.91 o 
   2  -5  14      732.55      736.62      9.60 o 
   3  -5  14       93.17       98.84      3.15 o 
   4  -5  14        5.12        5.57      2.08 o 
   5  -5  14       41.94       40.70      3.10 o 
   6  -5  14      209.22      193.41      6.02 o 
  -8  -4  14       78.44       71.84      5.14 o 
  -7  -4  14      293.30      291.21      7.19 o 
  -6  -4  14      345.79      357.26      6.71 o 
  -5  -4  14      399.91      397.99      6.94 o 
  -4  -4  14      226.00      214.66      4.64 o 
  -3  -4  14        6.65        8.68      1.72 o 
  -2  -4  14      425.41      422.72      6.20 o 
  -1  -4  14     2176.78     2127.20     27.80 o 
   0  -4  14      845.85      833.42     10.20 o 
   1  -4  14      589.31      616.16      8.07 o 
   2  -4  14        0.70       -2.05      1.37 o 
   3  -4  14       21.92       23.25      1.95 o 
   4  -4  14      277.34      268.49      5.61 o 
   5  -4  14      397.32      363.46      7.02 o 
   6  -4  14      421.71      414.99     10.04 o 
   7  -4  14       79.83       88.65      4.64 o 
  -9  -3  14       91.20       84.53      4.38 o 
  -8  -3  14      202.50      205.73      5.31 o 
  -7  -3  14      370.11      356.36      6.08 o 
  -6  -3  14      431.85      403.25      6.76 o 
  -5  -3  14       93.34       96.69      2.85 o 
  -4  -3  14       48.34       50.43      1.87 o 
  -3  -3  14      620.36      615.77      6.77 o 
  -2  -3  14     1131.04     1094.41     12.71 o 
  -1  -3  14      802.53      817.11      8.44 o 
   0  -3  14      567.40      557.36      6.61 o 
   1  -3  14        4.73        2.29      1.33 o 
   2  -3  14      146.98      150.52      3.42 o 
   3  -3  14      956.16      991.02     12.31 o 
   4  -3  14      806.90      772.32     11.47 o 
   5  -3  14      660.17      635.96     10.29 o 
   6  -3  14      309.00      316.75      7.89 o 
   7  -3  14        0.65        1.38      2.86 o 
  -9  -2  14      725.27      725.12     18.87 o 
  -8  -2  14      298.58      319.87      6.08 o 
  -7  -2  14      255.15      259.45      4.85 o 
  -6  -2  14       11.06       10.72      1.57 o 
  -5  -2  14      347.30      371.60      5.53 o 
  -4  -2  14     1478.56     1476.43     19.94 o 
  -3  -2  14     1260.34     1255.82     14.29 o 
  -2  -2  14      358.04      343.88      6.84 o 
  -1  -2  14        0.33        2.58      1.59 o 
   0  -2  14       19.85       18.02      1.12 o 
   1  -2  14      390.51      401.39      5.77 o 
   2  -2  14     1130.82     1120.89     13.44 o 
   3  -2  14      660.62      654.61      9.79 o 
   4  -2  14      310.52      301.84      6.07 o 
   5  -2  14       30.59       30.77      2.74 o 
   6  -2  14        0.72       -4.06      2.71 o 
 -10  -1  14      598.58      612.80     11.74 o 
  -9  -1  14      186.95      196.93      5.71 o 
  -8  -1  14       95.37       90.56      3.18 o 
  -7  -1  14       17.12       19.78      2.65 o 
  -6  -1  14      515.80      498.76      6.91 o 
  -5  -1  14     2317.51     2308.85     23.32 o 
  -4  -1  14     1098.93     1096.23     13.40 o 
  -3  -1  14      367.86      368.48      8.13 o 
  -2  -1  14        8.22        8.56      2.36 o 
  -1  -1  14      786.58      791.12      9.45 o 
   0  -1  14      862.86      854.63      8.77 o 
   1  -1  14     1212.33     1200.82     12.88 o 
   2  -1  14      668.90      622.89      9.18 o 
   3  -1  14       10.62       10.04      2.32 o 
   4  -1  14       99.61      100.51      3.79 o 
   5  -1  14      189.44      186.54      5.16 o 
   6  -1  14      307.92      286.96      8.90 o 
 -10   0  14       23.94       31.61      2.77 o 
  -9   0  14        8.22        6.06      1.86 o 
  -8   0  14      117.99      128.88      3.50 o 
  -7   0  14      548.90      548.60      7.60 o 
  -6   0  14      764.83      764.41      9.55 o 
  -5   0  14      317.36      318.40      4.87 o 
  -4   0  14       20.03       25.06      1.69 o 
  -3   0  14      221.10      223.16      5.96 o 
  -2   0  14      647.69      609.68     17.12 o 
  -1   0  14      585.78      614.67      7.75 o 
   0   0  14      664.03      644.13      7.01 o 
   1   0  14      557.05      519.77      7.09 o 
   2   0  14        7.67        8.65      1.71 o 
   3   0  14      260.76      256.89      5.47 o 
   4   0  14      521.85      501.11      8.71 o 
   5   0  14      446.82      471.60      9.97 o 
   6   0  14      606.06      681.51     13.13 o 
 -10   1  14       71.76       77.98      4.27 o 
  -9   1  14      427.07      428.55      6.86 o 
  -8   1  14      621.81      614.31      8.47 o 
  -7   1  14      722.44      712.28     10.05 o 
  -6   1  14      217.91      227.56      4.77 o 
  -5   1  14       66.86       66.25      1.86 o 
  -4   1  14      592.44      570.77      7.24 o 
  -3   1  14      575.94      574.77      7.25 o 
  -2   1  14      391.41      395.46      5.71 o 
  -1   1  14      190.97      182.92      2.83 o 
   0   1  14      174.55      175.30      3.50 o 
   1   1  14      255.53      277.54      4.82 o 
   2   1  14      853.22      781.48     10.23 o 
   3   1  14      498.20      489.84      9.78 o 
   4   1  14      466.08      478.77      8.67 o 
   5   1  14      339.61      357.48      8.61 o 
 -11   2  14      167.84      164.07      5.77 o 
 -10   2  14      499.64      508.83      8.70 o 
  -9   2  14      504.37      495.39      7.50 o 
  -8   2  14       63.84       63.15      2.52 o 
  -7   2  14      110.38      107.39      3.01 o 
  -6   2  14       15.98       19.51      2.01 o 
  -5   2  14      831.88      828.66      9.78 o 
  -4   2  14     1315.06     1281.55     12.58 o 
  -3   2  14      432.54      422.73      5.46 o 
  -2   2  14      556.09      576.45      6.81 o 
  -1   2  14        8.29       10.99      1.52 o 
   0   2  14      582.64      581.70      7.91 o 
   1   2  14      558.70      546.30      7.74 o 
   2   2  14      424.73      405.66      6.51 o 
   3   2  14      410.93      393.15      7.50 o 
   4   2  14      135.42      142.05      5.40 o 
   5   2  14        8.61       17.76      3.24 o 
 -11   3  14      423.13      451.56      9.48 o 
 -10   3  14      344.91      356.83      7.28 o 
  -9   3  14       28.12       31.40      2.25 o 
  -8   3  14       26.96       25.39      1.98 o 
  -7   3  14      503.96      485.08      6.98 o 
  -6   3  14      815.19      820.34     10.26 o 
  -5   3  14      911.25      899.22     10.12 o 
  -4   3  14      309.15      302.70      4.53 o 
  -3   3  14      330.00      335.61      4.65 o 
  -2   3  14       14.34       18.88      1.72 o 
  -1   3  14      996.30      988.78     12.07 o 
   0   3  14      621.63      598.05      8.27 o 
   1   3  14      329.83      308.92      5.46 o 
   2   3  14      161.69      183.51      4.58 o 
   3   3  14       19.11       24.23      2.78 o 
   4   3  14      216.17      241.18      7.08 o 
 -11   4  14       88.00      100.65      6.68 o 
 -10   4  14        0.74        0.72      2.95 o 
  -9   4  14       55.24       58.93      2.76 o 
  -8   4  14      334.04      331.14      5.91 o 
  -7   4  14      579.92      601.71      8.34 o 
  -6   4  14      455.79      448.35      8.30 o 
  -5   4  14       85.29       91.11      2.80 o 
  -4   4  14       30.88       38.74      1.98 o 
  -3   4  14       10.89       11.52      1.70 o 
  -2   4  14     1010.78     1039.58     12.72 o 
  -1   4  14      428.76      430.01      6.59 o 
   0   4  14      219.11      212.46      4.50 o 
   1   4  14        1.89        1.92      2.26 o 
   2   4  14        2.53        6.34      2.39 o 
   3   4  14      221.33      224.58      6.84 o 
   4   4  14      308.49      328.87      8.54 o 
 -11   5  14        7.54       11.90      3.01 o 
 -10   5  14      189.48      192.77      5.99 o 
  -9   5  14      537.59      545.72      9.17 o 
  -8   5  14      507.88      510.41      8.50 o 
  -7   5  14      165.52      178.44      4.45 o 
  -6   5  14       70.43       64.33      2.83 o 
  -5   5  14       25.39       25.69      1.97 o 
  -4   5  14      277.61      264.75      4.87 o 
  -3   5  14      541.57      533.03     10.48 o 
  -2   5  14      224.80      213.76      4.43 o 
  -1   5  14        7.16        7.36      1.81 o 
   0   5  14       94.12       90.60      3.53 o 
   1   5  14       50.36       58.86      2.87 o 
   2   5  14      249.66      269.71      7.34 o 
   3   5  14      283.25      281.47      7.82 o 
 -11   6  14       67.72       66.77      4.14 o 
 -10   6  14      275.33      267.57      7.13 o 
  -9   6  14      321.77      346.61      7.04 o 
  -8   6  14      218.17      208.58      7.01 o 
  -7   6  14        4.40        5.47      2.07 o 
  -6   6  14      106.29      101.95      4.08 o 
  -5   6  14      458.00      475.54      7.27 o 
  -4   6  14      806.18      800.22     10.64 o 
  -3   6  14      521.81      520.11      8.43 o 
  -2   6  14       35.77       31.25      2.31 o 
  -1   6  14       83.74       92.05      3.39 o 
   0   6  14      138.63      135.81      4.09 o 
   1   6  14      253.94      260.40      8.46 o 
   2   6  14      289.61      297.01      8.01 o 
 -10   7  14      125.42      121.55      7.72 o 
  -9   7  14       22.88       24.15      3.26 o 
  -8   7  14       87.83       72.87      3.50 o 
  -7   7  14      166.29      163.35      4.75 o 
  -6   7  14      461.74      445.03      8.04 o 
  -5   7  14      496.56      507.67     10.06 o 
  -4   7  14      151.05      146.43      4.06 o 
  -3   7  14        3.35        1.86      1.92 o 
  -2   7  14       18.99       19.88      2.33 o 
  -1   7  14      278.12      291.42      7.40 o 
   0   7  14      310.25      290.26      9.59 o 
  -9   8  14      174.12      187.59      6.82 o 
  -8   8  14      446.15      441.08      9.63 o 
  -7   8  14      453.78      493.66     10.13 o 
  -6   8  14      437.57      426.67      9.27 o 
  -5   8  14       14.47       10.91      3.18 o 
  -4   8  14      149.57      163.84      5.85 o 
  -3   8  14       75.79       72.44      4.22 o 
  -2   8  14      206.14      185.36      5.54 o 
  -1   8  14      124.91      127.63      6.92 o 
  -8   9  14      353.04      377.85     11.26 o 
  -7   9  14      265.84      254.06      7.35 o 
  -6   9  14       27.41       20.47      3.45 o 
  -5   9  14      144.94      159.48      6.07 o 
  -4   9  14      126.40      118.77      7.77 o 
  -3   9  14      125.69      134.84      5.67 o 
  -2  -8  15      208.95      202.76      9.67 o 
  -1  -8  15      108.04      105.30      4.12 o 
   0  -8  15        0.22       -0.22      2.21 o 
   1  -8  15      399.60      396.45      7.46 o 
   2  -8  15      674.53      689.99     13.78 o 
   3  -8  15      525.13      545.14      9.47 o 
   4  -8  15      239.36      255.01      6.88 o 
  -4  -7  15      287.74      302.98      7.76 o 
  -3  -7  15       48.60       53.36      3.61 o 
  -2  -7  15        5.60        4.52      2.15 o 
  -1  -7  15      106.54      103.97      3.43 o 
   0  -7  15      257.42      278.68      7.11 o 
   1  -7  15      613.64      634.34      9.01 o 
   2  -7  15      424.65      448.09      7.11 o 
   3  -7  15      211.33      221.76      5.33 o 
   4  -7  15       22.14       23.42      2.58 o 
   5  -7  15      226.10      227.31      6.49 o 
  -5  -6  15      121.45      130.80      5.17 o 
  -4  -6  15        9.16       15.80      2.17 o 
  -3  -6  15      119.24      112.59      3.66 o 
  -2  -6  15      452.16      446.88      7.58 o 
  -1  -6  15     1165.19     1168.85     14.32 o 
   0  -6  15      642.21      654.57      8.97 o 
   1  -6  15      392.10      416.57      5.97 o 
   2  -6  15        0.14        0.05      1.64 o 
   3  -6  15      170.45      161.28      3.98 o 
   4  -6  15      330.32      346.11      7.86 o 
   5  -6  15      148.17      143.04      5.20 o 
  -6  -5  15       39.01       31.80      3.14 o 
  -5  -5  15        1.85        2.46      1.92 o 
  -4  -5  15      103.60      105.43      3.55 o 
  -3  -5  15      670.42      691.44      9.31 o 
  -2  -5  15     1101.91     1105.55     13.41 o 
  -1  -5  15      184.11      189.87      3.85 o 
   0  -5  15      400.68      385.55      5.88 o 
   1  -5  15       54.24       54.16      2.31 o 
   2  -5  15      413.55      409.00      6.31 o 
   3  -5  15      721.31      736.77     10.47 o 
   4  -5  15      256.62      248.10      4.97 o 
   5  -5  15      138.86      138.84      5.15 o 
   6  -5  15        0.01       -3.71      2.68 o 
  -7  -4  15        4.24        6.23      3.33 o 
  -6  -4  15       35.01       41.15      2.99 o 
  -5  -4  15      309.35      311.04      5.86 o 
  -4  -4  15      842.25      850.42     11.86 o 
  -3  -4  15      420.66      438.25      6.34 o 
  -2  -4  15       26.21       29.42      1.67 o 
  -1  -4  15       17.04       17.38      1.53 o 
   0  -4  15       87.64       85.38      2.86 o 
   1  -4  15     1280.63     1283.47     15.06 o 
   2  -4  15     1071.10     1067.49     13.06 o 
   3  -4  15      310.70      325.32      5.51 o 
   4  -4  15       33.53       29.80      2.49 o 
   5  -4  15       19.78       18.87      2.99 o 
   6  -4  15      226.61      229.61      6.76 o 
  -8  -3  15       20.84       27.01      2.67 o 
  -7  -3  15      253.12      262.23      5.10 o 
  -6  -3  15      497.28      517.16      7.51 o 
  -5  -3  15     1008.63     1007.93     12.34 o 
  -4  -3  15      309.04      314.11      4.61 o 
  -3  -3  15        8.56       10.68      1.56 o 
  -2  -3  15      309.07      314.11      4.87 o 
  -1  -3  15      772.39      765.51     11.27 o 
   0  -3  15     1239.60     1207.38     13.99 o 
   1  -3  15      569.11      564.69      8.46 o 
   2  -3  15      248.00      249.38      4.50 o 
   3  -3  15        0.53       -2.61      1.74 o 
   4  -3  15      101.93       96.60      3.82 o 
   5  -3  15      363.19      368.95      8.33 o 
   6  -3  15      259.85      221.91      6.74 o 
  -9  -2  15       88.99      102.31      4.09 o 
  -8  -2  15      123.13      139.81      4.76 o 
  -7  -2  15      559.97      569.20      8.13 o 
  -6  -2  15      671.99      648.55      8.67 o 
  -5  -2  15       78.48       88.43      2.48 o 
  -4  -2  15       90.91       85.72      2.50 o 
  -3  -2  15      647.77      648.30     10.96 o 
  -2  -2  15     1483.70     1466.03     22.97 o 
  -1  -2  15     1141.78     1144.91     13.16 o 
   0  -2  15      607.44      582.26      6.92 o 
   1  -2  15      112.45      107.01      2.76 o 
   2  -2  15       82.79       80.06      2.70 o 
   3  -2  15      259.18      269.03      5.48 o 
   4  -2  15      274.30      270.62      5.81 o 
   5  -2  15      247.80      265.95      7.03 o 
   6  -2  15      117.31      122.09      5.47 o 
  -9  -1  15      136.24      153.22      4.62 o 
  -8  -1  15      437.49      433.24      6.81 o 
  -7  -1  15      198.83      200.47      4.08 o 
  -6  -1  15       65.27       58.83      2.21 o 
  -5  -1  15      135.51      136.34      3.56 o 
  -4  -1  15      437.28      435.44      5.95 o 
  -3  -1  15      809.32      804.31     19.63 o 
  -2  -1  15      483.02      481.57      9.83 o 
  -1  -1  15      133.63      128.06      3.39 o 
   0  -1  15       37.56       41.09      1.41 o 
   1  -1  15      270.41      274.90      4.29 o 
   2  -1  15      652.57      649.58      9.62 o 
   3  -1  15      451.76      476.97      8.01 o 
   4  -1  15      221.84      225.70      5.42 o 
   5  -1  15       38.44       45.60      3.65 o 
 -10   0  15      370.38      392.98      7.53 o 
  -9   0  15      240.66      241.92      5.58 o 
  -8   0  15      100.01       95.91      3.12 o 
  -7   0  15        6.01        1.42      1.43 o 
  -6   0  15      339.02      337.39      5.14 o 
  -5   0  15      599.46      598.11      7.76 o 
  -4   0  15      389.50      355.86      8.21 o 
  -3   0  15      362.80      357.82     10.28 o 
  -2   0  15        4.25        5.61      2.23 o 
  -1   0  15      107.38      106.65      2.76 o 
   0   0  15      573.47      601.02      7.27 o 
   1   0  15      728.36      723.48     10.35 o 
   2   0  15      273.92      272.33      4.94 o 
   3   0  15      141.00      113.20      3.90 o 
   4   0  15        0.29        1.50      2.49 o 
   5   0  15       13.74       11.58      3.11 o 
 -10   1  15      282.21      303.39      8.80 o 
  -9   1  15       91.40       94.24      3.28 o 
  -8   1  15       27.05       33.58      2.13 o 
  -7   1  15      545.25      543.94      7.52 o 
  -6   1  15      717.62      705.38      8.88 o 
  -5   1  15      360.38      365.07      5.33 o 
  -4   1  15      153.38      153.37      2.95 o 
  -3   1  15       14.18       13.74      1.68 o 
  -2   1  15      411.63      399.36      5.70 o 
  -1   1  15      893.59      892.21     11.79 o 
   0   1  15      694.29      664.10      8.63 o 
   1   1  15      471.67      468.57      6.86 o 
   2   1  15       73.89       71.57      2.83 o 
   3   1  15       42.78       51.57      3.03 o 
   4   1  15      118.30      111.74      5.04 o 
   5   1  15      451.37      477.68     10.40 o 
 -10   2  15        1.54       -1.09      2.10 o 
  -9   2  15       72.44       73.74      2.93 o 
  -8   2  15      683.31      673.20      9.09 o 
  -7   2  15      648.25      634.78      8.53 o 
  -6   2  15      127.10      126.32      2.94 o 
  -5   2  15       12.87       11.08      1.17 o 
  -4   2  15      183.41      170.15      3.38 o 
  -3   2  15      227.09      227.67      4.06 o 
  -2   2  15     1090.30     1091.55     11.84 o 
  -1   2  15      880.75      880.18     10.86 o 
   0   2  15      386.16      362.78      5.73 o 
   1   2  15       82.50       87.19      3.06 o 
   2   2  15      101.40       91.77      3.32 o 
   3   2  15      157.34      145.30      5.37 o 
   4   2  15      167.33      184.70      6.21 o 
 -10   3  15      514.94      533.01     13.26 o 
  -9   3  15      613.78      627.38      8.97 o 
  -8   3  15      313.83      308.98      5.39 o 
  -7   3  15      187.94      184.39      3.89 o 
  -6   3  15        2.48        8.85      2.37 o 
  -5   3  15      286.32      297.49      4.46 o 
  -4   3  15      206.97      201.61      3.75 o 
  -3   3  15      769.00      717.20     10.11 o 
  -2   3  15      518.15      504.74      7.10 o 
  -1   3  15       30.45       34.77      2.11 o 
   0   3  15      145.42      148.22      3.76 o 
   1   3  15      310.98      329.59      5.78 o 
   2   3  15      397.81      391.50      7.11 o 
   3   3  15      264.99      267.02      7.30 o 
 -10   4  15      385.28      421.81      7.93 o 
  -9   4  15      434.47      437.96      7.11 o 
  -8   4  15       26.76       21.50      2.06 o 
  -7   4  15      188.93      191.47      4.50 o 
  -6   4  15      347.85      354.30      6.14 o 
  -5   4  15      167.04      172.10      3.73 o 
  -4   4  15      205.41      203.11      4.06 o 
  -3   4  15      596.47      593.44      8.11 o 
  -2   4  15        0.01       -1.36      1.52 o 
  -1   4  15      149.76      149.75      4.04 o 
   0   4  15      296.50      274.95      5.23 o 
   1   4  15      222.73      221.64      4.89 o 
   2   4  15      316.54      341.93      8.12 o 
   3   4  15       27.49       31.14      5.29 o 
 -10   5  15      136.18      137.98      5.39 o 
  -9   5  15        0.05       -0.81      2.51 o 
  -8   5  15      197.19      184.10      4.78 o 
  -7   5  15      459.06      439.48      7.57 o 
  -6   5  15      325.74      316.30      5.98 o 
  -5   5  15      203.19      207.44      4.28 o 
  -4   5  15      108.34      106.10      3.27 o 
  -3   5  15      117.03      102.09      3.32 o 
  -2   5  15      356.94      344.50      5.90 o 
  -1   5  15      671.55      686.16      9.60 o 
   0   5  15      258.92      246.03      6.90 o 
   1   5  15       57.48       46.63      3.74 o 
   2   5  15        6.02        2.03      3.39 o 
 -10   6  15       86.87       92.41      4.68 o 
  -9   6  15      326.03      314.17      9.47 o 
  -8   6  15      248.65      239.56      5.63 o 
  -7   6  15      210.41      219.59      5.23 o 
  -6   6  15      172.67      158.06      4.39 o 
  -5   6  15        0.09       -2.61      1.74 o 
  -4   6  15      177.14      174.81      4.22 o 
  -3   6  15      505.89      496.68      7.66 o 
  -2   6  15      790.45      751.79     10.89 o 
  -1   6  15      132.74      141.95      4.64 o 
   0   6  15       16.96       22.04      2.85 o 
   1   6  15       23.93       30.55      5.02 o 
  -9   7  15      350.22      370.84      9.29 o 
  -8   7  15      112.26      102.11      4.69 o 
  -7   7  15       27.61       23.87      3.12 o 
  -6   7  15       32.69       29.96      3.87 o 
  -5   7  15      346.81      360.59      6.43 o 
  -4   7  15      328.04      318.65      6.10 o 
  -3   7  15      405.88      441.35      8.07 o 
  -2   7  15       12.61       10.11      2.28 o 
  -1   7  15       16.65       23.39      3.22 o 
  -8   8  15        0.51       -3.06      2.74 o 
  -7   8  15       74.03       77.74      4.42 o 
  -6   8  15      200.78      173.40      6.11 o 
  -5   8  15      434.25      469.95      9.89 o 
  -4   8  15      335.86      344.40      8.34 o 
  -3   8  15        4.71        5.48      4.90 o 
  -2   8  15       50.89       63.95      4.16 o 
   0  -8  16      104.22      107.09      4.12 o 
   1  -8  16       18.94       23.69      2.70 o 
  -3  -7  16      421.97      444.90      9.40 o 
  -2  -7  16      234.56      230.92      6.27 o 
  -1  -7  16      127.62      127.26      4.37 o 
   0  -7  16        3.95        2.57      2.09 o 
   1  -7  16      211.59      211.68      5.17 o 
   2  -7  16      278.57      278.72      5.99 o 
   3  -7  16      317.92      329.97      6.66 o 
  -5  -6  16      523.16      531.59     10.62 o 
  -4  -6  16      444.73      445.28      9.12 o 
  -3  -6  16      223.85      236.02      5.27 o 
  -2  -6  16        0.32        0.33      1.64 o 
  -1  -6  16        1.19        1.47      1.67 o 
   0  -6  16      138.28      156.68      4.90 o 
   1  -6  16      488.85      496.32      7.38 o 
   2  -6  16      314.72      325.29      6.05 o 
   3  -6  16      145.27      158.95      4.50 o 
   4  -6  16        4.25        4.86      2.20 o 
  -6  -5  16      419.97      421.53      9.74 o 
  -5  -5  16      434.25      433.25      8.79 o 
  -4  -5  16      100.41       96.17      3.34 o 
  -3  -5  16       25.14       33.40      2.88 o 
  -2  -5  16      157.33      162.23      3.69 o 
  -1  -5  16      568.68      553.09      7.68 o 
   0  -5  16      597.14      619.22      8.37 o 
   1  -5  16       71.39       79.97      2.74 o 
   2  -5  16        3.56        3.31      1.66 o 
   3  -5  16       81.25       72.20      3.42 o 
   4  -5  16      221.81      215.95      5.32 o 
   5  -5  16      409.99      402.64      8.87 o 
  -7  -4  16      252.88      240.65      6.56 o 
  -6  -4  16       93.27       89.19      3.44 o 
  -5  -4  16       19.12       25.76      2.08 o 
  -4  -4  16        8.95       10.20      1.61 o 
  -3  -4  16      769.98      757.76     12.22 o 
  -2  -4  16      492.12      508.38      7.83 o 
  -1  -4  16      680.01      738.03     10.39 o 
   0  -4  16      208.15      196.00      4.47 o 
   1  -4  16        0.01       -1.95      1.56 o 
   2  -4  16      108.75      110.65      3.18 o 
   3  -4  16      463.89      441.68      6.82 o 
   4  -4  16      498.20      496.16      9.70 o 
   5  -4  16      285.18      309.42      9.54 o 
  -8  -3  16      129.48      130.34      4.46 o 
  -7  -3  16        3.18        5.22      2.08 o 
  -6  -3  16       36.17       41.09      2.21 o 
  -5  -3  16      298.82      307.69      5.25 o 
  -4  -3  16      573.88      567.84      7.91 o 
  -3  -3  16      579.29      585.49     11.51 o 
  -2  -3  16      226.04      233.27      4.06 o 
  -1  -3  16       37.69       39.39      2.97 o 
   0  -3  16       35.66       36.19      1.99 o 
   1  -3  16      335.79      344.32      5.33 o 
   2  -3  16      389.74      389.62      7.09 o 
   3  -3  16      247.83      263.64      5.37 o 
   4  -3  16      233.52      243.73      6.38 o 
   5  -3  16        0.99       -0.36      3.15 o 
  -8  -2  16        0.02        4.27      2.03 o 
  -7  -2  16       25.72       35.91      3.28 o 
  -6  -2  16      369.88      365.29      5.62 o 
  -5  -2  16     1018.16     1010.37     21.63 o 
  -4  -2  16      971.37      932.24     11.29 o 
  -3  -2  16      331.36      319.27      7.88 o 
  -2  -2  16        6.02        3.41      2.67 o 
  -1  -2  16      403.77      417.23      5.89 o 
   0  -2  16      658.71      656.84      8.56 o 
   1  -2  16      655.30      656.61      8.61 o 
   2  -2  16      230.03      223.53      4.69 o 
   3  -2  16       23.37       22.64      2.29 o 
   4  -2  16       42.42       39.47      3.29 o 
   5  -2  16       86.84       91.13      4.43 o 
  -9  -1  16        5.39        5.97      2.27 o 
  -8  -1  16      119.08      143.46      3.73 o 
  -7  -1  16      495.27      498.46      7.20 o 
  -6  -1  16      584.64      575.48     13.23 o 
  -5  -1  16      418.44      419.11      6.09 o 
  -4  -1  16      354.91      346.19      9.19 o 
  -3  -1  16       96.68      100.42      4.69 o 
  -2  -1  16      393.08      388.52      8.82 o 
  -1  -1  16      557.57      567.04      7.42 o 
   0  -1  16      863.25      853.96     11.55 o 
   1  -1  16      203.03      220.57      4.14 o 
   2  -1  16        8.09        6.07      1.82 o 
   3  -1  16      107.91      120.49      3.97 o 
   4  -1  16      176.43      170.46      7.75 o 
   5  -1  16      504.44      530.36     14.97 o 
  -9   0  16      253.02      265.80      5.86 o 
  -8   0  16      406.42      431.47      6.69 o 
  -7   0  16      596.76      627.18      8.41 o 
  -6   0  16       99.90      103.13      3.12 o 
  -5   0  16      112.90      109.14      3.32 o 
  -4   0  16      734.69      683.35     12.90 o 
  -3   0  16      593.55      597.06     12.13 o 
  -2   0  16      530.71      525.18     10.68 o 
  -1   0  16      475.71      457.37      6.41 o 
   0   0  16      113.48      119.76      3.23 o 
   1   0  16      162.56      164.22      3.66 o 
   2   0  16      233.69      223.15      5.85 o 
   3   0  16      221.49      229.56      5.39 o 
   4   0  16      235.80      241.12      6.80 o 
  -9   1  16      191.49      189.29      4.93 o 
  -8   1  16      309.39      310.19      5.35 o 
  -7   1  16       45.03       44.51      2.47 o 
  -6   1  16      227.50      246.16      4.76 o 
  -5   1  16      951.48      940.45     11.33 o 
  -4   1  16      704.27      694.25     16.90 o 
  -3   1  16      482.48      443.70      6.12 o 
  -2   1  16      133.00      135.67      3.13 o 
  -1   1  16       14.97       18.07      1.43 o 
   0   1  16      594.94      582.59      7.89 o 
   1   1  16      389.20      420.71      7.24 o 
   2   1  16      581.46      595.52      9.12 o 
   3   1  16      192.79      188.97      6.96 o 
   4   1  16      112.48       97.01      4.89 o 
 -10   2  16       86.78       87.67      3.68 o 
  -9   2  16      112.95      111.44      3.49 o 
  -8   2  16        1.38       -2.32      1.55 o 
  -7   2  16      692.21      700.62      9.17 o 
  -6   2  16     1027.50     1050.22     16.80 o 
  -5   2  16      457.38      479.35      6.78 o 
  -4   2  16      217.83      214.88      4.17 o 
  -3   2  16       53.48       50.60      2.16 o 
  -2   2  16      282.19      301.84      4.99 o 
  -1   2  16      298.28      282.49      5.12 o 
   0   2  16      470.73      460.47      6.87 o 
   1   2  16      551.54      564.04      8.19 o 
   2   2  16      215.86      249.80      6.30 o 
   3   2  16        0.98       -0.89      2.71 o 
 -10   3  16       36.99       33.45      4.06 o 
  -9   3  16       17.39       16.90      2.38 o 
  -8   3  16      624.18      639.70      8.90 o 
  -7   3  16      674.29      675.53      9.02 o 
  -6   3  16      430.88      416.14      6.62 o 
  -5   3  16        8.19       13.18      1.76 o 
  -4   3  16       21.00       22.99      1.63 o 
  -3   3  16      364.16      363.05      5.57 o 
  -2   3  16      357.33      364.25      5.14 o 
  -1   3  16      812.06      804.13     10.42 o 
   0   3  16      348.11      326.74      5.69 o 
   1   3  16       86.12       88.72      3.28 o 
   2   3  16       54.72       48.62      3.32 o 
   3   3  16      135.91      126.03      5.54 o 
 -10   4  16      203.17      205.85      5.43 o 
  -9   4  16      418.31      424.90      7.76 o 
  -8   4  16      443.94      466.66      7.89 o 
  -7   4  16      113.72      122.03      4.59 o 
  -6   4  16       33.33       34.26      2.23 o 
  -5   4  16      110.55      107.01      3.14 o 
  -4   4  16      497.79      485.29      7.03 o 
  -3   4  16      386.22      375.23      5.96 o 
  -2   4  16      196.82      177.60      3.66 o 
  -1   4  16       66.48       76.08      2.97 o 
   0   4  16        2.58       -0.51      1.91 o 
   1   4  16       69.86       70.71      3.49 o 
   2   4  16      273.50      292.84      9.32 o 
 -10   5  16      377.43      408.25      9.48 o 
  -9   5  16      431.79      446.33      9.25 o 
  -8   5  16       37.25       33.87      2.72 o 
  -7   5  16       35.84       32.04      2.52 o 
  -6   5  16      337.00      340.27      6.33 o 
  -5   5  16      337.84      352.45      5.95 o 
  -4   5  16      405.28      404.94      6.46 o 
  -3   5  16      120.67      129.17      3.69 o 
  -2   5  16       22.18       28.16      2.12 o 
  -1   5  16      215.84      217.76      4.89 o 
   0   5  16      231.59      234.12      5.74 o 
   1   5  16      453.03      446.92     15.24 o 
  -9   6  16       12.19        8.59      2.87 o 
  -8   6  16      126.75      133.37      5.45 o 
  -7   6  16      104.11      107.09      4.52 o 
  -6   6  16      170.60      164.23      4.63 o 
  -5   6  16      211.95      225.28      5.26 o 
  -4   6  16       84.61       79.77      3.10 o 
  -3   6  16        0.06       -2.27      1.91 o 
  -2   6  16      128.89      129.23      4.49 o 
  -1   6  16      306.02      333.94      6.96 o 
   0   6  16      339.93      346.16      8.43 o 
  -8   7  16      175.81      182.62      6.07 o 
  -7   7  16      206.72      211.96      6.44 o 
  -6   7  16       31.02       21.79      3.14 o 
  -5   7  16        1.10        1.91      2.30 o 
  -4   7  16       13.85       17.72      2.58 o 
  -3   7  16      244.80      249.07      6.03 o 
  -2   7  16      256.87      238.95      6.94 o 
  -6   8  16        4.24        6.14      2.92 o 
  -5   8  16       34.98       39.15      3.63 o 
  -1  -7  17      276.47      281.02      6.24 o 
   0  -7  17      250.40      244.57      5.69 o 
   1  -7  17       98.63      102.19      3.98 o 
  -3  -6  17      390.32      407.94      8.49 o 
  -2  -6  17      290.89      287.60      5.30 o 
  -1  -6  17      488.17      523.59     11.28 o 
   0  -6  17       60.33       66.05      2.64 o 
   1  -6  17      113.69      116.03      3.98 o 
   2  -6  17      245.05      262.99      5.75 o 
   3  -6  17      141.64      147.30      4.55 o 
  -5  -5  17      393.58      406.08      8.57 o 
  -4  -5  17      366.25      364.34      6.53 o 
  -3  -5  17       36.13       37.23      2.49 o 
  -2  -5  17      114.84      120.95      3.04 o 
  -1  -5  17       84.46       89.25      3.19 o 
   0  -5  17      308.69      299.30      5.05 o 
   1  -5  17      394.20      411.34      6.37 o 
   2  -5  17      219.72      221.71      4.50 o 
   3  -5  17       85.63       99.88      3.80 o 
  -6  -4  17      582.56      585.41     10.79 o 
  -5  -4  17      216.65      204.88      4.45 o 
  -4  -4  17       63.65       61.42      3.27 o 
  -3  -4  17       94.84       90.73      3.71 o 
  -2  -4  17        4.60        5.26      1.70 o 
  -1  -4  17      733.71      730.30     14.87 o 
   0  -4  17      587.34      601.09      8.97 o 
   1  -4  17      231.06      233.96      4.33 o 
   2  -4  17       42.84       43.12      2.68 o 
   3  -4  17        5.96        3.62      2.07 o 
   4  -4  17      172.94      171.18      5.60 o 
  -7  -3  17      633.19      654.60     14.39 o 
  -6  -3  17      184.63      187.00      3.99 o 
  -5  -3  17       57.18       63.37      2.91 o 
  -4  -3  17        0.48        0.20      1.44 o 
  -3  -3  17      175.57      155.03      3.66 o 
  -2  -3  17      614.57      619.88      8.16 o 
  -1  -3  17      696.43      704.88     13.14 o 
   0  -3  17      200.95      206.99      4.34 o 
   1  -3  17       18.27       20.04      1.72 o 
   2  -3  17       35.11       39.92      2.18 o 
   3  -3  17      227.18      256.94      7.19 o 
   4  -3  17      383.35      399.23      8.62 o 
  -7  -2  17      116.23      122.71      3.29 o 
  -6  -2  17        7.98        5.50      1.74 o 
  -5  -2  17       49.64       50.86      2.47 o 
  -4  -2  17      480.01      472.81     10.48 o 
  -3  -2  17     1022.04     1034.11     17.98 o 
  -2  -2  17      770.30      761.56     14.28 o 
  -1  -2  17      332.64      346.11      5.22 o 
   0  -2  17        2.43        1.90      2.05 o 
   1  -2  17      277.64      267.46      5.35 o 
   2  -2  17      265.57      264.84      8.37 o 
   3  -2  17      326.19      330.92      7.42 o 
   4  -2  17      122.61      126.09      5.08 o 
  -8  -1  17        0.19       -1.38      1.87 o 
  -7  -1  17       33.77       32.94      1.86 o 
  -6  -1  17      174.35      176.01      4.10 o 
  -5  -1  17      437.92      439.87      6.33 o 
  -4  -1  17      688.19      697.59     13.44 o 
  -3  -1  17      309.33      303.34      7.91 o 
  -2  -1  17       20.17       17.97      2.87 o 
  -1  -1  17       44.13       40.26      1.84 o 
   0  -1  17      403.50      408.72      7.86 o 
   1  -1  17      373.75      389.68      6.44 o 
   2  -1  17      337.75      335.01      6.21 o 
   3  -1  17       15.56       10.42      3.14 o 
   4  -1  17        0.87        1.16      2.70 o 
  -8   0  17      194.81      205.96      6.26 o 
  -7   0  17      391.47      390.91      6.75 o 
  -6   0  17      291.21      316.17      5.48 o 
  -5   0  17      632.48      684.94     16.18 o 
  -4   0  17      121.48      115.59      5.16 o 
  -3   0  17      113.48      115.77      5.85 o 
  -2   0  17      316.02      313.18      7.95 o 
  -1   0  17      515.66      517.82      9.15 o 
   0   0  17      213.06      213.24      3.88 o 
   1   0  17      178.21      200.69      4.09 o 
   2   0  17        0.08        1.65      1.96 o 
   3   0  17       20.66       15.02      2.79 o 
  -9   1  17       72.02       73.38      3.28 o 
  -8   1  17      222.17      222.26      4.37 o 
  -7   1  17      312.01      315.47      5.93 o 
  -6   1  17      363.14      379.20      8.45 o 
  -5   1  17        0.05       -1.81      1.21 o 
  -4   1  17      123.78      113.73      5.28 o 
  -3   1  17      557.12      588.12      9.13 o 
  -2   1  17      486.73      498.99      8.23 o 
  -1   1  17      623.37      650.68     14.73 o 
   0   1  17       77.05       66.00      2.48 o 
   1   1  17       36.35       39.49      2.29 o 
   2   1  17      109.21      105.21      5.34 o 
   3   1  17      176.48      176.76      5.97 o 
  -9   2  17      172.75      166.34      5.03 o 
  -8   2  17       98.13      105.80      3.21 o 
  -7   2  17      109.06      108.83      4.05 o 
  -6   2  17       98.73       98.36      3.23 o 
  -5   2  17      287.99      284.91      4.80 o 
  -4   2  17      913.73      914.21     12.16 o 
  -3   2  17      755.46      734.19     10.27 o 
  -2   2  17      330.45      332.78      5.96 o 
  -1   2  17        1.56        1.97      1.52 o 
   0   2  17       34.37       40.37      2.66 o 
   1   2  17      135.60      143.73      3.89 o 
   2   2  17      181.55      183.90      5.19 o 
  -9   3  17      242.33      243.57      9.27 o 
  -8   3  17       13.63       11.16      1.91 o 
  -7   3  17      199.81      195.98      7.26 o 
  -6   3  17      372.66      395.25      5.89 o 
  -5   3  17      429.12      420.14      6.99 o 
  -4   3  17      674.91      684.77     12.66 o 
  -3   3  17       32.05       34.17      2.76 o 
  -2   3  17       37.34       48.24      2.28 o 
  -1   3  17      148.11      159.40      4.36 o 
   0   3  17      160.68      148.87      3.99 o 
   1   3  17      317.17      330.79      6.76 o 
  -9   4  17       37.06       36.32      3.17 o 
  -8   4  17      189.11      208.32      4.86 o 
  -7   4  17      372.14      381.15      6.67 o 
  -6   4  17      135.38      137.36      4.84 o 
  -5   4  17      305.02      325.78      6.55 o 
  -4   4  17        0.10       -1.17      1.68 o 
  -3   4  17      112.45      102.52      3.22 o 
  -2   4  17      231.61      254.02      4.95 o 
  -1   4  17      142.08      151.01      4.01 o 
   0   4  17      123.45      125.94      4.42 o 
   1   4  17       15.64       19.37      2.71 o 
  -9   5  17      204.91      215.46      6.38 o 
  -8   5  17      269.56      272.72      6.79 o 
  -7   5  17      157.64      159.16      5.75 o 
  -6   5  17       38.39       29.55      2.43 o 
  -5   5  17       41.95       40.05      2.40 o 
  -4   5  17      216.21      216.61      5.07 o 
  -3   5  17      423.73      412.37      6.80 o 
  -2   5  17      276.69      270.55      6.04 o 
  -1   5  17       63.05       60.52      3.35 o 
  -8   6  17       78.69       76.13      4.51 o 
  -7   6  17        0.45        2.43      2.51 o 
  -6   6  17       90.78       96.35      4.59 o 
  -5   6  17      204.05      216.31      5.54 o 
  -4   6  17      438.10      431.90      7.99 o 
  -3   6  17      257.36      250.47      6.00 o 
  -2   6  17       26.42       19.46      2.63 o 
  -6   7  17      166.94      152.71     10.21 o 
  -5   7  17      258.79      280.47      6.51 o 
  -4   7  17      108.70      105.04      4.47 o 
  -1  -6  18      405.70      396.05      7.33 o 
   0  -6  18      318.69      333.38      6.56 o 
  -3  -5  18      177.19      189.48      4.70 o 
  -2  -5  18      182.36      192.54      4.71 o 
  -1  -5  18      244.01      258.42      5.40 o 
   0  -5  18       30.83       33.74      3.70 o 
   1  -5  18       45.32       41.76      4.39 o 
   2  -5  18      220.57      225.01      5.72 o 
  -5  -4  18      533.71      550.34      9.90 o 
  -4  -4  18      242.68      249.54      5.70 o 
  -3  -4  18       34.44       42.17      3.10 o 
  -2  -4  18      245.74      236.55      4.83 o 
  -1  -4  18        4.80        2.27      1.72 o 
   0  -4  18      106.19      101.76      3.31 o 
   1  -4  18      423.33      404.04      6.18 o 
   2  -4  18      229.23      214.56      5.02 o 
  -6  -3  18      597.33      614.54      9.61 o 
  -5  -3  18      337.35      347.50      6.26 o 
  -4  -3  18      137.40      133.06      5.89 o 
  -3  -3  18       45.82       46.54      3.84 o 
  -2  -3  18       54.01       50.86      4.69 o 
  -1  -3  18      397.00      396.22      8.15 o 
   0  -3  18      525.32      514.19      7.94 o 
   1  -3  18      186.82      190.45      4.50 o 
   2  -3  18      166.07      172.73      4.18 o 
  -7  -2  18      534.32      528.44      8.66 o 
  -6  -2  18      164.06      174.49      4.25 o 
  -5  -2  18      149.90      136.66      7.00 o 
  -4  -2  18       34.70       35.23      3.58 o 
  -3  -2  18       41.65       40.52      3.71 o 
  -2  -2  18      306.63      302.04      9.11 o 
  -1  -2  18      470.24      450.95     12.99 o 
   0  -2  18      203.97      211.22      4.43 o 
   1  -2  18       85.04      102.08      2.78 o 
   2  -2  18        2.03        1.44      1.87 o 
  -7  -1  18       76.53       76.59      3.98 o 
  -6  -1  18       37.65       29.04      4.41 o 
  -5  -1  18        0.26       -1.23      2.67 o 
  -4  -1  18       69.88       61.74      4.06 o 
  -3  -1  18      112.20      118.36      5.41 o 
  -2  -1  18      312.44      333.71      8.55 o 
  -1  -1  18      134.27      139.42      5.75 o 
   0  -1  18        0.83        0.92      1.56 o 
   1  -1  18       24.86       30.24      1.98 o 
   2  -1  18      132.97      134.08      4.75 o 
  -8   0  18       78.92       76.35      3.32 o 
  -7   0  18        1.09        1.21      1.66 o 
  -6   0  18       73.85       65.23      5.31 o 
  -5   0  18      189.55      162.52      6.13 o 
  -4   0  18      480.28      470.12     18.41 o 
  -3   0  18      356.78      347.38      8.79 o 
  -2   0  18       76.10       89.88      5.50 o 
  -1   0  18       56.75       57.84      3.25 o 
   0   0  18      123.09      127.84      3.79 o 
   1   0  18      303.94      338.94      7.19 o 
   2   0  18      226.49      225.65      6.17 o 
  -8   1  18       76.32       81.31      3.40 o 
  -7   1  18      140.76      138.43      3.84 o 
  -6   1  18      229.46      235.48      9.01 o 
  -5   1  18      490.20      494.38     10.93 o 
  -4   1  18      333.90      346.51      8.98 o 
  -3   1  18        0.48        1.30      2.56 o 
  -2   1  18      202.52      209.30      4.34 o 
  -1   1  18      222.34      216.45      6.93 o 
   0   1  18      374.35      396.12      6.09 o 
   1   1  18      344.64      339.54      6.63 o 
   2   1  18       55.48       52.40      3.61 o 
  -8   2  18      288.82      309.83      6.12 o 
  -7   2  18      308.34      318.47      5.95 o 
  -6   2  18      228.05      241.91      5.59 o 
  -5   2  18      257.66      268.51      5.90 o 
  -4   2  18       23.35       22.34      2.52 o 
  -3   2  18       98.30       88.15      4.83 o 
  -2   2  18      308.90      332.73      9.32 o 
  -1   2  18      571.75      602.33      8.51 o 
   0   2  18      189.92      199.93      4.35 o 
   1   2  18        4.37        4.10      2.29 o 
  -8   3  18      323.66      348.99      8.53 o 
  -7   3  18       91.49       91.97      3.75 o 
  -6   3  18       19.99       18.23      2.28 o 
  -5   3  18       52.72       55.63      2.62 o 
  -4   3  18      226.93      231.18      8.10 o 
  -3   3  18      278.75      271.56     10.32 o 
  -2   3  18      283.35      282.88      4.97 o 
  -1   3  18       68.52       78.35      2.93 o 
   0   3  18        0.65        1.61      2.46 o 
  -8   4  18       47.04       53.26      3.39 o 
  -7   4  18       20.91       21.52      2.11 o 
  -6   4  18      227.39      253.64      5.00 o 
  -5   4  18      513.06      504.54     12.39 o 
  -4   4  18      292.26      290.05      6.04 o 
  -3   4  18      173.66      178.09      4.96 o 
  -2   4  18        0.19       -2.02      2.06 o 
  -1   4  18       38.96       44.46      2.95 o 
  -7   5  18      166.38      159.24      7.30 o 
  -6   5  18      262.27      265.13      6.51 o 
  -5   5  18      302.85      317.37      9.66 o 
  -4   5  18       79.18       81.51      5.64 o 
  -3   5  18       20.22       17.28      2.22 o 
  -2   5  18      147.04      152.00      4.79 o 
  -5   6  18        0.08        3.37      2.34 o 
  -3  -4  19      347.36      365.50     11.88 o 
  -2  -4  19      360.41      387.02     26.92 o 
  -1  -4  19      183.95      188.35      8.50 o 
   0  -4  19       64.43       67.71      4.24 o 
  -4  -3  19      217.54      223.18      7.46 o 
  -3  -3  19      348.05      356.34     21.07 o 
  -2  -3  19      258.28      247.18      9.64 o 
  -1  -3  19       39.83       37.67      4.80 o 
   0  -3  19      114.72      124.73      7.01 o 
   1  -3  19      175.66      160.64      4.29 o 
  -5  -2  19      356.72      353.74     11.66 o 
  -4  -2  19      297.78      287.11      8.44 o 
  -3  -2  19      226.32      207.48      7.12 o 
  -2  -2  19       33.64       29.08      3.59 o 
  -1  -2  19      138.35      137.05      7.42 o 
   0  -2  19      156.62      168.01      5.25 o 
   1  -2  19      233.73      240.64      5.66 o 
  -6  -1  19      306.04      291.52     11.00 o 
  -5  -1  19      173.66      163.87      6.49 o 
  -4  -1  19       26.24       22.53      3.44 o 
  -3  -1  19       21.37       21.74      3.42 o 
  -2  -1  19      307.63      291.02     13.50 o 
  -1  -1  19      249.98      224.18      7.32 o 
   0  -1  19      137.47      145.79      4.19 o 
   1  -1  19       73.20       77.12      3.72 o 
  -6   0  19      107.44      111.26      6.83 o 
  -5   0  19        1.43       -2.93      2.88 o 
  -4   0  19       74.85       67.29      4.40 o 
  -3   0  19      309.97      322.50      8.73 o 
  -2   0  19      417.45      430.52     10.27 o 
  -1   0  19      117.29      122.47     11.49 o 
   0   0  19       13.36       11.01      2.96 o 
   1   0  19        8.81        3.60      2.32 o 
  -7   1  19        1.23        2.34      3.67 o 
  -6   1  19       26.33       27.07      9.97 o 
  -5   1  19      126.37      124.72      5.87 o 
  -4   1  19      379.02      374.06      9.58 o 
  -3   1  19      283.41      272.64      8.12 o 
  -2   1  19       49.40       50.14      5.04 o 
  -1   1  19        3.27        0.93      1.86 o 
   0   1  19       32.19       33.76      2.58 o 
  -7   2  19       90.27       85.42      6.08 o 
  -6   2  19      234.76      266.82     24.61 o 
  -5   2  19      730.23      726.08     14.51 o 
  -4   2  19      231.32      231.19      9.06 o 
  -3   2  19        6.65       -0.18      3.49 o 
  -2   2  19       15.09       10.45      2.62 o 
  -1   2  19       10.36        8.64      2.15 o 
  -7   3  19      106.57      102.84      3.97 o 
  -6   3  19      443.27      496.75     11.72 o 
  -5   3  19      103.37      119.71      7.26 o 
  -4   3  19       12.13       12.72      2.10 o 
  -3   3  19       17.02       18.46      2.24 o 
  -2   3  19       65.63       67.50      3.10 o 
  -6   4  19       24.20       25.88      3.28 o 
  -5   4  19      128.58      123.76      4.17 o 
  -4   4  19      133.27      149.25      4.44 o 
  -3   4  19      154.40      142.78      4.56 o 
  -4  -1  20      183.74      188.22      7.43 o 
  -3  -1  20      142.23      135.81      7.82 o 
  -2  -1  20        7.53       10.32      3.29 o 
  -4   0  20       63.25       57.97      4.73 o 
  -3   0  20       20.92       21.98      5.30 o 
  -2   0  20      232.69      231.13     10.95 o 
  -4   1  20       50.18       55.44      4.48 o 
  -3   1  20      232.66      225.07      9.27 o 
                                                 
